# Supplementary material for: Gut microbiota in early pregnancy among women with Hyperglycaemia vs. Normal blood glucose
Source: BMC Pregnancy Childbirth. 2020 May 11;20:284. doi: 10.1186/s12884-020-02961-5 (PMC7216510; doi:10.1186/s12884-020-02961-5)
Supplement: Supplementary file 2 — Additional file 2 Table S3. Differential microbial abundance between HIPs and controls [file 12884_2020_2961_MOESM2_ESM.xlsx]

## Sheet: Table S3
Table S3. Differential microbial abundance between HIPs and controls
Differential microbial abundance analysis was performed using the Mann-Whitney U test at phylum, Class, Order, family, genus and species levels. Correction for multiple testing by false discovery rate (FDR) with the Benjamini-Hochberg procedure and p-value < 0.05 considered statistically significant.

## Sheet: phylum
Phylum	Control_Mean	Control_SD	HIP_Mean	HIP_SD	p-value	q-value
Saccharibacteria	0.000184001	0.000207586	0.000376012	0.000377973	0.0196165	0.107469
Lentisphaerae	8.68173e-05	0.000199786	5.11244e-05	0.00023182	0.0217259	0.107469
Fusobacteria	0.00196181	0.00788834	0.0157727	0.0462791	0.0241778	0.107469
Tenericutes	0.00248142	0.00520837	0.000557421	0.00176408	0.0307054	0.107469
Proteobacteria	0.0524584	0.0502507	0.0728655	0.0585305	0.218208	0.562686
Cyanobacteria	0.000585693	0.00136133	0.000112144	0.000307639	0.241151	0.562686
Firmicutes	0.500669	0.118608	0.454084	0.17641	0.451782	0.805642
Verrucomicrobia	0.0042385	0.0109611	0.00442968	0.00875295	0.499921	0.805642
Synergistetes	0.000167156	0.000322758	0.00021934	0.000495765	0.605161	0.805642
Actinobacteria	0.00747924	0.0115911	0.00647301	0.00928914	0.62509	0.805642
Deinococcus-Thermus	1.03662e-05	3.67586e-05	3.13343e-05	9.52029e-05	0.690472	0.805642
Chloroflexi	1.55494e-05	4.35254e-05	3.95802e-05	0.000111917	0.69055	0.805642
Bacteroidetes	0.429586	0.126467	0.444885	0.150341	0.761941	0.820552
WS6	2.07325e-05	5.62324e-05	6.92653e-05	0.000201203	0.849559	0.849559
Bacteria_unclassified	5.57185e-05	0.000111493	3.46327e-05	5.76144e-05	0.945485	0.882453

## Sheet: Class
Class	Control_Mean	Control_SD	HIP_Mean	HIP_SD	p-value	q-value
Saccharibacteria_norank	0.000178818	0.000198951	0.000371064	0.000370331	0.0180905	0.199585
Lentisphaeria	8.68173e-05	0.000199786	5.11244e-05	0.00023182	0.0217259	0.199585
Fusobacteriia	0.00196181	0.00788834	0.0157727	0.0462791	0.0241778	0.199585
Mollicutes	0.00248142	0.00520837	0.000557421	0.00176408	0.0307054	0.199585
Alphaproteobacteria	0.00215359	0.00554298	4.94752e-06	1.6964e-05	0.0668673	0.34771
Erysipelotrichia	0.00392751	0.0118423	0.00331649	0.00345541	0.106827	0.462919
Firmicutes_unclassified	1.29578e-06	6.85662e-06	5.27736e-05	0.000151768	0.183765	0.626993
Flavobacteriia	4.92396e-05	0.000141458	8.24587e-06	2.72702e-05	0.226418	0.626993
Clostridia	0.41156	0.124499	0.360923	0.164904	0.229379	0.626993
Cyanobacteria	0.000585693	0.00136133	0.000112144	0.000307639	0.241151	0.626993
Bacilli	0.00276649	0.00300035	0.00306087	0.00797316	0.282293	0.667238
Gammaproteobacteria	0.0254919	0.0460914	0.0430649	0.0614568	0.348162	0.726912
Negativicutes	0.0824129	0.0527651	0.0867301	0.0941657	0.363456	0.726912
Deltaproteobacteria	0.0111994	0.0236988	0.00996431	0.0127817	0.42272	0.785051
Verrucomicrobiae	0.00423202	0.0109623	0.00442144	0.00874601	0.513401	0.889896
Synergistia	0.000167156	0.000322758	0.00021934	0.000495765	0.605161	0.900475
Actinobacteria	0.00747924	0.0115911	0.00647301	0.00928914	0.62509	0.900475
Deinococci	1.03662e-05	3.67586e-05	3.13343e-05	9.52029e-05	0.690472	0.900475
Thermomicrobia	1.55494e-05	4.35254e-05	3.95802e-05	0.000111917	0.69055	0.900475
Epsilonproteobacteria	1.81409e-05	8.23218e-05	5.77211e-05	0.000254751	0.755148	0.900475
Opitutae	6.4789e-06	2.80231e-05	8.24587e-06	3.86766e-05	0.757626	0.900475
Bacteroidia	0.429535	0.126494	0.444875	0.150346	0.761941	0.900475
Unknown_Class	5.18312e-06	1.62686e-05	4.94752e-06	1.2744e-05	0.808207	0.913625
WS6_norank	2.07325e-05	5.62324e-05	6.92653e-05	0.000201203	0.849559	0.920356
Sphingobacteriia	1.29578e-06	6.85662e-06	1.64917e-06	7.73531e-06	0.885558	0.92098
Bacteria_unclassified	5.57185e-05	0.000111493	3.46327e-05	5.76144e-05	0.945485	0.945485
Betaproteobacteria	0.0135953	0.0107337	0.0197736	0.0243878	0.992202	0.955454

## Sheet: Order
Order	Control_Mean	Control_SD	HIP_Mean	HIP_SD	p-value	q-value
Corynebacteriales	0.000101071	0.00013731	0.000253973	0.000255081	0.0122061	0.137007
Mollicutes_RF9	0.00248142	0.00520837	0.000531034	0.00176805	0.0163886	0.137007
Saccharibacteria_norank	0.000178818	0.000198951	0.000371064	0.000370331	0.0180905	0.137007
Victivallales	8.68173e-05	0.000199786	5.11244e-05	0.00023182	0.0217259	0.137007
Rhodospirillales	0.0021497	0.00554452	0	0	0.0233234	0.137007
Fusobacteriales	0.00196181	0.00788834	0.0157727	0.0462791	0.0241778	0.137007
Gastranaerophilales	0.000483326	0.00137372	0	0	0.0407719	0.195691
Coriobacteriales	0.00163268	0.00272032	0.000752024	0.00097632	0.0460449	0.195691
Erysipelotrichales	0.00392751	0.0118423	0.00331649	0.00345541	0.106827	0.364453
Micrococcales	5.96059e-05	0.000128072	1.31934e-05	2.38717e-05	0.117026	0.364453
Enterobacteriales	0.0220257	0.0462597	0.0419484	0.0614468	0.117911	0.364453
Firmicutes_unclassified	1.29578e-06	6.85662e-06	5.27736e-05	0.000151768	0.183765	0.495069
Flavobacteriales	4.92396e-05	0.000141458	8.24587e-06	2.72702e-05	0.226418	0.495069
Clostridiales	0.411547	0.124503	0.36092	0.164901	0.229379	0.495069
Bacillales	0.000125691	0.000538281	4.94752e-05	6.86078e-05	0.246031	0.495069
Lactobacillales	0.0026408	0.00271789	0.00301139	0.00796369	0.248676	0.495069
Aeromonadales	0	0	6.5967e-06	3.09413e-05	0.276656	0.495069
Mycoplasmatales	0	0	2.63868e-05	0.000123765	0.276656	0.495069
Nitrosomonadales	0	0	1.64917e-06	7.73531e-06	0.276656	0.495069
Pseudomonadales	1.81409e-05	6.43749e-05	1.48426e-05	6.96178e-05	0.293139	0.498336
Selenomonadales	0.0824129	0.0527651	0.0867301	0.0941657	0.363456	0.588452
Rhodobacterales	2.59156e-06	1.37132e-05	0	0	0.397489	0.598853
Rhizobiales	1.29578e-06	6.85662e-06	4.94752e-06	1.6964e-05	0.419539	0.598853
Desulfovibrionales	0.0111994	0.0236988	0.00996431	0.0127817	0.42272	0.598853
Actinomycetales	0.000111437	0.00013319	7.09145e-05	6.85454e-05	0.45341	0.616637
Verrucomicrobiales	0.00423202	0.0109623	0.00442144	0.00874601	0.513401	0.671371
Synergistales	0.000167156	0.000322758	0.00021934	0.000495765	0.605161	0.73981
Pasteurellales	0.00319798	0.00761532	0.0010934	0.00156368	0.609255	0.73981
Deinococcales	1.03662e-05	3.67586e-05	3.13343e-05	9.52029e-05	0.690472	0.782623
AKYG1722	1.55494e-05	4.35254e-05	3.95802e-05	0.000111917	0.69055	0.782623
Campylobacterales	1.81409e-05	8.23218e-05	5.77211e-05	0.000254751	0.755148	0.78503
Opitutae_vadinHA64	6.4789e-06	2.80231e-05	8.24587e-06	3.86766e-05	0.757626	0.78503
Bacteroidales	0.429535	0.126494	0.444875	0.150346	0.761941	0.78503
Thermoanaerobacterales	1.29578e-05	4.32847e-05	3.29835e-06	1.06757e-05	0.807164	0.785115
Unknown_Order	5.18312e-06	1.62686e-05	4.94752e-06	1.2744e-05	0.808207	0.785115
WS6_norank	2.07325e-05	5.62324e-05	6.92653e-05	0.000201203	0.849559	0.79053
Bifidobacteriales	0.00557445	0.0112041	0.00538291	0.00941262	0.860282	0.79053
Sphingobacteriales	1.29578e-06	6.85662e-06	1.64917e-06	7.73531e-06	0.885558	0.791897
Xanthomonadales	0.000250086	0.00132333	1.64917e-06	7.73531e-06	0.908352	0.791897
Bacteria_unclassified	5.57185e-05	0.000111493	3.46327e-05	5.76144e-05	0.945485	0.794015
Cyanobacteria_norank	0.000102367	0.000198246	0.000112144	0.000307639	0.957489	0.794015
Burkholderiales	0.0135953	0.0107337	0.019772	0.024389	0.992202	0.803211

## Sheet: Family
Family	Control_Mean	Control_SD	HIP_Mean	HIP_SD	p-value	q-value
Christensenellaceae	0.0134813	0.0177824	0.00703373	0.0214914	0.00193638	0.0890733
Clostridiales_vadinBB60_group	0.000843553	0.00226629	2.8036e-05	7.50536e-05	0.0060771	0.121115
Nocardiaceae	0.000101071	0.00013731	0.000253973	0.000255081	0.0122061	0.121115
Mollicutes_RF9_norank	0.00248142	0.00520837	0.000531034	0.00176805	0.0163886	0.121115
Saccharibacteria_norank	0.000178818	0.000198951	0.000371064	0.000370331	0.0180905	0.121115
Oxalobacteraceae	0.000139944	0.000179848	4.12294e-05	9.58591e-05	0.0202884	0.121115
Victivallaceae	8.03384e-05	0.0001748	5.11244e-05	0.00023182	0.0217259	0.121115
Rhodospirillaceae	0.0021497	0.00554452	0	0	0.0233234	0.121115
Fusobacteriaceae	0.00196181	0.00788834	0.0156853	0.0462982	0.0241778	0.121115
Family_XIII	0.000447044	0.000487478	0.000169865	0.000220093	0.0263294	0.121115
Gastranaerophilales_norank	0.000483326	0.00137372	0	0	0.0407719	0.170501
Coriobacteriaceae	0.00163268	0.00272032	0.000752024	0.00097632	0.0460449	0.176506
Ruminococcaceae	0.209681	0.0923035	0.160207	0.124795	0.067644	0.235822
Veillonellaceae	0.0423927	0.0473174	0.0410776	0.0837913	0.0721614	0.235822
Peptostreptococcaceae	0.000770989	0.000938126	0.00219175	0.00402984	0.0783105	0.235822
Peptococcaceae	0.000244902	0.000348091	0.000118741	0.000359029	0.0903889	0.235822
Rikenellaceae	0.0262175	0.0205664	0.0185169	0.0268273	0.0946308	0.235822
Bacteroidaceae	0.233454	0.124988	0.320273	0.188723	0.102694	0.235822
Erysipelotrichaceae	0.00392751	0.0118423	0.00331649	0.00345541	0.106827	0.235822
Leptotrichiaceae	0	0	8.74062e-05	0.000386357	0.113452	0.235822
Phyllobacteriaceae	0	0	4.94752e-06	1.6964e-05	0.113452	0.235822
Micrococcaceae	5.96059e-05	0.000128072	1.31934e-05	2.38717e-05	0.117026	0.235822
Enterobacteriaceae	0.0220257	0.0462597	0.0419484	0.0614468	0.117911	0.235822
Porphyromonadaceae	0.043038	0.0563769	0.0261312	0.0243413	0.134883	0.251479
Clostridiales_unclassified	0.000253973	0.00086142	4.12294e-05	0.000139532	0.146427	0.251479
Defluviitaleaceae	6.34932e-05	0.000158495	1.81409e-05	5.22185e-05	0.147427	0.251479
Prevotellaceae	0.11401	0.192053	0.076497	0.161693	0.147607	0.251479
Firmicutes_unclassified	1.29578e-06	6.85662e-06	5.27736e-05	0.000151768	0.183765	0.3019
Streptococcaceae	0.00229612	0.0024273	0.0028003	0.0078399	0.19355	0.30701
Aerococcaceae	2.59156e-06	9.51547e-06	2.30884e-05	7.12961e-05	0.206129	0.316064
Flavobacteriaceae	4.92396e-05	0.000141458	8.24587e-06	2.72702e-05	0.226418	0.335974
Family_XI	0.00069713	0.00321041	0.000178111	0.000419979	0.27576	0.363606
Mycoplasmataceae	0	0	2.63868e-05	0.000123765	0.276656	0.363606
Nitrosomonadaceae	0	0	1.64917e-06	7.73531e-06	0.276656	0.363606
Succinivibrionaceae	0	0	6.5967e-06	3.09413e-05	0.276656	0.363606
Moraxellaceae	1.81409e-05	6.43749e-05	1.48426e-05	6.96178e-05	0.293139	0.372266
Lactobacillaceae	0.000274705	0.00128608	0.000108846	0.000255572	0.305371	0.372266
Comamonadaceae	9.84793e-05	0.000332361	4.94752e-06	1.6964e-05	0.307524	0.372266
Acidaminococcaceae	0.0399748	0.0491917	0.0454496	0.0395751	0.318771	0.375986
Bacteroidales_S24-7_group	0.0124641	0.0226831	0.00325382	0.00709592	0.348244	0.40048
Bacteroidales_unclassified	6.86763e-05	0.000134433	9.56521e-05	0.000262719	0.38891	0.415557
Bradyrhizobiaceae	1.29578e-06	6.85662e-06	0	0	0.397489	0.415557
Rhodobacteraceae	2.59156e-06	1.37132e-05	0	0	0.397489	0.415557
vadinBE97	6.4789e-06	3.42831e-05	0	0	0.397489	0.415557
Eubacteriaceae	1.29578e-06	6.85662e-06	1.15442e-05	4.66873e-05	0.419539	0.420822
Desulfovibrionaceae	0.0111994	0.0236988	0.00996431	0.0127817	0.42272	0.420822
Bacteroidales_uncultured	0.00028248	0.00105978	0.000107196	0.000502795	0.42997	0.420822
Actinomycetaceae	0.000111437	0.00013319	7.09145e-05	6.85454e-05	0.45341	0.434517
Verrucomicrobiaceae	0.00423202	0.0109623	0.00442144	0.00874601	0.513401	0.481969
Carnobacteriaceae	4.66481e-05	6.0757e-05	6.43178e-05	9.02243e-05	0.547787	0.503964
Synergistaceae	0.000167156	0.000322758	0.00021934	0.000495765	0.605161	0.538957
Pasteurellaceae	0.00319798	0.00761532	0.0010934	0.00156368	0.609255	0.538957
Trueperaceae	1.03662e-05	3.67586e-05	3.13343e-05	9.52029e-05	0.690472	0.588246
AKYG1722_norank	1.55494e-05	4.35254e-05	3.95802e-05	0.000111917	0.69055	0.588246
Campylobacteraceae	1.81409e-05	8.23218e-05	5.77211e-05	0.000254751	0.755148	0.617207
Opitutae_vadinHA64_norank	6.4789e-06	2.80231e-05	8.24587e-06	3.86766e-05	0.757626	0.617207
Thermoanaerobacteraceae	1.29578e-05	4.32847e-05	3.29835e-06	1.06757e-05	0.807164	0.617207
Unknown_Family	5.18312e-06	1.62686e-05	4.94752e-06	1.2744e-05	0.808207	0.617207
Clostridiaceae_1	0.000882426	0.00273687	0.000535982	0.0012225	0.812733	0.617207
Leuconostocaceae	1.03662e-05	2.76793e-05	4.94752e-06	1.2744e-05	0.845787	0.617207
WS6_norank	2.07325e-05	5.62324e-05	6.92653e-05	0.000201203	0.849559	0.617207
Bifidobacteriaceae	0.00557445	0.0112041	0.00538291	0.00941262	0.860282	0.617207
Family_XII	1.29578e-06	6.85662e-06	6.5967e-06	3.09413e-05	0.862906	0.617207
Lachnospiraceae	0.184305	0.0967174	0.190429	0.100119	0.868059	0.617207
Alcaligenaceae	0.0133569	0.010755	0.0197258	0.0243556	0.875734	0.617207
Saprospiraceae	1.29578e-06	6.85662e-06	1.64917e-06	7.73531e-06	0.885558	0.617207
Xanthomonadaceae	0.000250086	0.00132333	1.64917e-06	7.73531e-06	0.908352	0.623645
Bacteria_unclassified	5.57185e-05	0.000111493	3.46327e-05	5.76144e-05	0.945485	0.62526
Cyanobacteria_norank	0.000102367	0.000198246	0.000112144	0.000307639	0.957489	0.62526
Enterococcaceae	1.03662e-05	2.76793e-05	9.89505e-06	2.78389e-05	0.961232	0.62526
Selenomonadales_unclassified	4.53523e-05	0.00017928	0.000202848	0.00083592	0.965074	0.62526

## Sheet: Genus
Genus	Control_Mean	Control_SD	HIP_Mean	Case_SD	p-value	q-value
Oscillibacter	0.000427607	0.000589457	6.76162e-05	0.000200074	6.8824e-05	0.0115624
Ruminococcaceae_UCG-014	0.0152487	0.0301884	0.000925187	0.00285595	0.000347191	0.0213316
Ruminococcaceae_UCG-005	0.00550059	0.00672775	0.00125502	0.00287234	0.000380921	0.0213316
Christensenellaceae_R-7_group	0.0132377	0.0177639	0.00696446	0.0214574	0.00186489	0.0612888
Christensenellaceae_unclassified	4.79439e-05	9.4226e-05	4.94752e-06	1.6964e-05	0.00260894	0.0612888
Christensenellaceae_uncultured	0.000173635	0.000273183	3.95802e-05	9.36185e-05	0.00288375	0.0612888
Ruminiclostridium_6	0.00840702	0.0144314	0.00293223	0.00944486	0.00294269	0.0612888
Solobacterium	7.77468e-06	2.06121e-05	4.61769e-05	7.69098e-05	0.00315845	0.0612888
[Ruminococcus]_gnavus_group	0.0012297	0.00372909	0.00241934	0.00261635	0.00329267	0.0612888
Family_XIII_UCG-001	0.00014124	0.000181366	3.13343e-05	6.46081e-05	0.003758	0.0612888
Ruminococcaceae_UCG-010	0.00164305	0.0040372	0.000108846	0.000462335	0.00401296	0.0612888
Ruminococcaceae_NK4A214_group	0.0034701	0.00458389	0.000752024	0.00130764	0.00447773	0.0626883
[Eubacterium]_xylanophilum_group	0.00179466	0.00326207	0.000686057	0.00174649	0.00488675	0.0631519
Clostridiales_vadinBB60_group_norank	0.000843553	0.00226629	2.8036e-05	7.50536e-05	0.0060771	0.0729252
Barnesiella	0.00765547	0.0104314	0.00132923	0.0028047	0.00872689	0.0977411
Butyricimonas	0.00388864	0.00382437	0.00200705	0.00368027	0.010513	0.108714
Peptostreptococcus	5.70143e-05	0.000301691	2.96851e-05	7.1376e-05	0.0110009	0.108714
Rhodococcus	0.000101071	0.00013731	0.000253973	0.000255081	0.0122061	0.113924
Odoribacter	0.0045145	0.00366936	0.00216537	0.00318099	0.0129718	0.11453
Ruminococcaceae_UCG-003	0.00570661	0.00560403	0.00202189	0.00265065	0.0136345	0.11453
Ruminococcaceae_UCG-009	0.000164564	0.000233569	5.60719e-05	0.000193199	0.0155014	0.118323
Lachnoclostridium	0.011145	0.0149706	0.0179562	0.0151375	0.0157867	0.118323
Mollicutes_RF9_norank	0.00248142	0.00520837	0.000531034	0.00176805	0.0163886	0.118323
Saccharibacteria_norank	0.000178818	0.000198951	0.000371064	0.000370331	0.0180905	0.118323
Anaerotruncus	0.00367872	0.00583992	0.00123193	0.00179985	0.0189291	0.118323
Victivallis	6.21974e-05	0.000129827	1.31934e-05	5.43311e-05	0.0189839	0.118323
Oxalobacter	0.000139944	0.000179848	4.12294e-05	9.58591e-05	0.0202884	0.118323
[Ruminococcus]_gauvreauii_group	0.000222874	0.000316254	6.43178e-05	9.94765e-05	0.0209782	0.118323
Lachnospiraceae_FCS020_group	0.000163268	0.0001566	8.57571e-05	0.000132267	0.0210383	0.118323
Morganella	0	0	6.26686e-05	0.000204072	0.021129	0.118323
Rhodospirillaceae_uncultured	0.0021497	0.00554452	0	0	0.0233234	0.125185
Ruminiclostridium_5	0.00121803	0.00195003	0.000333133	0.000255728	0.0238448	0.125185
Ruminococcus_2	0.00784076	0.0137516	0.00170854	0.00191177	0.0270726	0.137824
Dialister	0.0189819	0.0245294	0.00835802	0.0285266	0.029186	0.144213
Lachnospiraceae_UCG-003	0.00367224	0.0103149	2.96851e-05	8.79049e-05	0.0307484	0.147592
Ruminococcaceae_UCG-002	0.0282117	0.041293	0.0119169	0.020822	0.0332125	0.154992
[Eubacterium]_nodatum_group	1.29578e-06	6.85662e-06	1.81409e-05	4.4436e-05	0.0392335	0.170588
Tyzzerella_4	0.000752848	0.00209556	0.000423838	0.00052582	0.0394661	0.170588
Coprococcus_2	0.00623788	0.00817337	0.00113298	0.00217699	0.0396007	0.170588
Gastranaerophilales_norank	0.000483326	0.00137372	0	0	0.0407719	0.170726
[Eubacterium]_eligens_group	0.0190156	0.0212182	0.0142489	0.0300816	0.0416654	0.170726
Lachnospiraceae_UCG-001	0.00426312	0.00695848	0.00186357	0.0035182	0.0434506	0.173802
Moryella	0.000133465	0.000170192	4.78261e-05	9.12292e-05	0.0461865	0.18045
Lachnoanaerobaculum	0	0	6.5967e-06	1.81801e-05	0.0487733	0.184658
Fusobacterium	0.00196181	0.00788834	0.0156606	0.0463068	0.0521773	0.184658
Ruminococcaceae_UCG-004	0.000288959	0.00033113	0.000155022	0.000232501	0.052345	0.184658
Peptococcus	0.000149015	0.000268863	8.41079e-05	0.000332601	0.0526404	0.184658
Paraprevotella	0.00733152	0.0124118	0.00565337	0.0212933	0.0527594	0.184658
Ruminococcus_1	0.00819322	0.0113761	0.00767526	0.0164332	0.0562413	0.192827
Adlercreutzia	4.40565e-05	7.6078e-05	9.89505e-06	2.78389e-05	0.0624067	0.209687
Intestinibacter	0.000208621	0.00028783	0.000633283	0.00104932	0.0662345	0.218184
Anaerofilum	5.44228e-05	0.000100944	1.81409e-05	4.5825e-05	0.0706852	0.228368
Lachnospiraceae_NK4A136_group	0.0289659	0.033249	0.0175489	0.0233935	0.0768453	0.243585
Coriobacteriaceae_unclassified	1.68451e-05	4.57679e-05	1.64917e-06	7.73531e-06	0.0885954	0.268968
Ruminococcaceae_uncultured	0.00987255	0.0111574	0.00552803	0.00640158	0.0890526	0.268968
[Ruminococcus]_torques_group	0.00295956	0.00863128	0.0058018	0.00948428	0.0907652	0.268968
Family_XIII_AD3011_group	0.000298029	0.000441206	0.000110495	0.00016813	0.0912572	0.268968
Alistipes	0.0261864	0.0205735	0.0185169	0.0268273	0.0946308	0.274103
Bacteroides	0.233454	0.124988	0.320273	0.188723	0.102694	0.288562
Collinsella	0.00131263	0.00268013	0.000597001	0.000967843	0.103058	0.288562
Coriobacteriaceae_uncultured	8.42257e-05	0.000169906	6.5967e-06	1.4323e-05	0.104794	0.288614
Lachnospiraceae_uncultured	0.00817896	0.0148724	0.0157958	0.0239796	0.106819	0.288787
Alcaligenes	0	0	3.29835e-06	1.06757e-05	0.113377	0.288787
Mesorhizobium	0	0	4.94752e-06	1.6964e-05	0.113452	0.288787
Plesiomonas	0	0	9.56521e-05	0.000352219	0.113452	0.288787
Sneathia	0	0	8.74062e-05	0.000386357	0.113452	0.288787
Atopobium	2.59156e-06	9.51547e-06	9.89505e-06	1.99725e-05	0.115331	0.289123
Rothia	5.96059e-05	0.000128072	1.31934e-05	2.38717e-05	0.117026	0.289123
Actinobacillus	3.88734e-06	1.14277e-05	0	0	0.122619	0.294795
Mitsuokella	0.000957581	0.00353191	0	0	0.122831	0.294795
Caproiciproducens	1.81409e-05	2.70429e-05	2.30884e-05	7.12961e-05	0.130609	0.309048
Sellimonas	5.96059e-05	0.00029479	8.41079e-05	0.00023497	0.136184	0.317763
Cloacibacillus	9.45919e-05	0.000188484	5.60719e-05	0.000151768	0.141148	0.321659
Candidatus_Stoquefichus	2.85072e-05	0.000124263	0.00069925	0.00275833	0.144412	0.321659
Clostridiales_unclassified	0.000253973	0.00086142	4.12294e-05	0.000139532	0.146427	0.321659
[Clostridium]_innocuum_group	0.000349861	0.00178038	9.07046e-05	0.000224705	0.147264	0.321659
Defluviitaleaceae_UCG-011	6.34932e-05	0.000158495	1.81409e-05	5.22185e-05	0.147427	0.321659
Flavonifractor	0.00392103	0.00744947	0.00424827	0.00457709	0.153572	0.330771
Lachnoclostridium_5	2.46198e-05	7.71575e-05	4.94752e-06	1.6964e-05	0.160601	0.341531
Tyzzerella	0.00034079	0.00104901	0.00057886	0.00225135	0.173079	0.363466
Firmicutes_unclassified	1.29578e-06	6.85662e-06	5.27736e-05	0.000151768	0.183765	0.381142
Ruminococcaceae_UCG-007	6.4789e-06	1.41507e-05	3.29835e-06	1.54706e-05	0.187594	0.384339
Bilophila	0.0047892	0.0045364	0.00881154	0.0128291	0.193443	0.391547
[Eubacterium]_ruminantium_group	0.0102768	0.0182355	0.00352264	0.00939396	0.204115	0.39493
Streptococcus	0.00228316	0.00243298	0.00279205	0.00784245	0.214423	0.39493
Slackia	2.59156e-06	9.51547e-06	0	0	0.215801	0.39493
Delftia	6.86763e-05	0.000317273	0	0	0.215896	0.39493
Peptococcaceae_unclassified	6.4789e-06	2.80231e-05	0	0	0.215896	0.39493
Prevotellaceae_NK3B31_group	0.00188925	0.00991197	0	0	0.215896	0.39493
Rikenellaceae_RC9_gut_group	3.10987e-05	0.000150961	0	0	0.215896	0.39493
Marvinbryantia	8.16341e-05	9.7567e-05	4.61769e-05	8.01037e-05	0.216176	0.39493
Faecalitalea	9.07046e-05	0.00031421	0.000217691	0.000696006	0.217855	0.39493
Abiotrophia	2.59156e-06	9.51547e-06	9.89505e-06	2.28969e-05	0.218622	0.39493
Flavobacteriaceae_uncultured	4.92396e-05	0.000141458	8.24587e-06	2.72702e-05	0.226418	0.404661
Anaerostipes	0.00134632	0.00262238	0.00129955	0.0030384	0.232389	0.410962
Escherichia-Shigella	0.0195119	0.0443248	0.0314695	0.0592445	0.240904	0.419569
Allisonella	0.00027341	0.000443424	0.000417241	0.00132675	0.242251	0.419569
Lachnospiraceae_norank	5.18312e-06	2.14403e-05	1.15442e-05	3.24251e-05	0.252839	0.433439
Aerococcus	0	0	1.31934e-05	6.18825e-05	0.276656	0.433827
Cetobacterium	0	0	2.47376e-05	0.00011603	0.276656	0.433827
Fastidiosipila	0	0	1.64917e-06	7.73531e-06	0.276656	0.433827
Mycoplasma	0	0	2.63868e-05	0.000123765	0.276656	0.433827
Nitrosomonas	0	0	1.64917e-06	7.73531e-06	0.276656	0.433827
Porphyromonadaceae_uncultured	0	0	4.94752e-06	2.32059e-05	0.276656	0.433827
Ruminiclostridium_1	0	0	8.24587e-06	3.86766e-05	0.276656	0.433827
Succinatimonas	0	0	6.5967e-06	3.09413e-05	0.276656	0.433827
Synergistes	0	0	1.64917e-06	7.73531e-06	0.276656	0.433827
Dielma	2.59156e-05	5.83e-05	6.5967e-06	1.81801e-05	0.280984	0.433827
Coprococcus_3	0.000695834	0.000810689	0.00046012	0.000486822	0.281471	0.433827
Subdoligranulum	0.0209307	0.0194181	0.0215794	0.032212	0.285601	0.43619
Citrobacter	0.00039003	0.000707513	0.000471664	0.00130648	0.298961	0.452482
Lactobacillus	0.000274705	0.00128608	0.000108846	0.000255572	0.305371	0.45604
Prevotella	0.00120248	0.00613645	0.00051949	0.0011844	0.309338	0.45604
Blautia	0.0052492	0.00731602	0.00574078	0.00553024	0.309455	0.45604
Alloprevotella	0.00406227	0.013941	0.000242429	0.00112901	0.323167	0.462853
Phascolarctobacterium	0.0397195	0.0493507	0.0450192	0.0387387	0.328352	0.462853
Intestinimonas	0.000962764	0.00326643	0.000138531	0.000260344	0.333127	0.462853
Acetanaerobacterium	7.77468e-06	1.51606e-05	8.24587e-06	2.72702e-05	0.333779	0.462853
Gemella	0.000124395	0.000538548	4.28785e-05	6.58963e-05	0.339585	0.462853
Peptococcaceae_uncultured	8.94088e-05	0.000179241	3.46327e-05	6.66914e-05	0.340727	0.462853
Bacteroidales_S24-7_group_norank	0.0124641	0.0226831	0.00325382	0.00709592	0.348244	0.462853
Achromobacter	7.77468e-06	1.80929e-05	3.29835e-06	1.06757e-05	0.371934	0.462853
Lachnospiraceae_UCG-010	0.00186592	0.00225141	0.00350614	0.00419441	0.378841	0.462853
Erysipelotrichaceae_UCG-003	0.000590876	0.000690087	0.0009994	0.00107587	0.383244	0.462853
Dorea	0.000777468	0.000834829	0.000907046	0.00155168	0.383302	0.462853
Hydrogenoanaerobacterium	2.85072e-05	6.65036e-05	1.97901e-05	6.40545e-05	0.385649	0.462853
Bacteroidales_unclassified	6.86763e-05	0.000134433	9.56521e-05	0.000262719	0.38891	0.462853
Roseburia	0.00830336	0.00964356	0.0194883	0.0356869	0.3898	0.462853
Arcobacter	1.55494e-05	8.22795e-05	0	0	0.397489	0.462853
Bosea	1.29578e-06	6.85662e-06	0	0	0.397489	0.462853
Butyrivibrio	0.000168451	0.000891361	0	0	0.397489	0.462853
Edwardsiella	1.81409e-05	9.59927e-05	0	0	0.397489	0.462853
Enhydrobacter	1.29578e-06	6.85662e-06	0	0	0.397489	0.462853
Erysipelotrichaceae_UCG-004	6.4789e-06	3.42831e-05	0	0	0.397489	0.462853
Family_XI_uncultured	3.10987e-05	0.000164559	0	0	0.397489	0.462853
Finegoldia	1.03662e-05	5.4853e-05	0	0	0.397489	0.462853
Providencia	1.29578e-06	6.85662e-06	0	0	0.397489	0.462853
Rhodobacteraceae_unclassified	2.59156e-06	1.37132e-05	0	0	0.397489	0.462853
Ruminiclostridium	3.88734e-06	2.05699e-05	0	0	0.397489	0.462853
Stomatobaculum	1.29578e-06	6.85662e-06	0	0	0.397489	0.462853
Succiniclasticum	1.29578e-05	6.85662e-05	0	0	0.397489	0.462853
Varibaculum	6.4789e-06	3.42831e-05	0	0	0.397489	0.462853
vadinBE97_norank	6.4789e-06	3.42831e-05	0	0	0.397489	0.462853
Gardnerella	3.88734e-06	1.5103e-05	0.000428785	0.00186898	0.398326	0.462853
Lactococcus	1.29578e-05	3.3068e-05	8.24587e-06	3.15341e-05	0.399487	0.462853
Lachnospiraceae_UCG-004	0.00365151	0.00513692	0.00465562	0.00475929	0.411416	0.473411
Eubacterium	1.29578e-06	6.85662e-06	1.15442e-05	4.66873e-05	0.419539	0.478377
Veillonella	0.00349731	0.0109076	0.00600629	0.0236014	0.421916	0.478377
Lachnospiraceae_ND3007_group	0.000576622	0.000726734	0.000413943	0.000556771	0.426951	0.478377
Turicibacter	0.000181409	0.000357403	0.000224288	0.000798643	0.428631	0.478377
Bacteroidales_uncultured	0.00028248	0.00105978	0.000107196	0.000502795	0.42997	0.478377
Eggerthella	0.000106254	0.000207821	6.92653e-05	9.02085e-05	0.43494	0.478904
[Eubacterium]_rectale_group	0.0249645	0.0257562	0.0294427	0.0294054	0.440054	0.478904
Campylobacter	2.59156e-06	9.51547e-06	5.77211e-05	0.000254751	0.44117	0.478904
Actinomyces	0.000102367	0.000127247	6.76162e-05	6.8379e-05	0.441846	0.478904
Anaerococcus	4.40565e-05	0.000233125	3.29835e-06	1.06757e-05	0.461734	0.49017
Coprobacillus	0.00011662	0.000464357	0.000176462	0.000619812	0.465987	0.49017
Prevotella_2	0.0271012	0.0690733	0.00563358	0.0161929	0.466581	0.49017
Acinetobacter	1.68451e-05	6.43614e-05	1.48426e-05	6.96178e-05	0.467218	0.49017
Sutterella	0.00553428	0.00703684	0.00793748	0.0209405	0.46823	0.49017
Christensenella	2.20283e-05	5.43908e-05	2.47376e-05	4.392e-05	0.469747	0.49017
Coprobacter	0.00440176	0.0105767	0.000224288	0.000547917	0.472907	0.490422
Howardella	6.34932e-05	0.000296178	5.60719e-05	0.000170445	0.487355	0.502305
Oribacterium	1.42536e-05	3.01772e-05	1.97901e-05	3.83436e-05	0.492812	0.504831
Peptoniphilus	0.000103662	0.000478867	2.47376e-05	9.32678e-05	0.511287	0.519587
Akkermansia	0.00423202	0.0109623	0.00442144	0.00874601	0.513401	0.519587
Gordonibacter	9.07046e-06	1.88008e-05	8.24587e-06	2.48656e-05	0.529244	0.532413
Granulicatella	4.66481e-05	6.0757e-05	6.43178e-05	9.02243e-05	0.547787	0.544778
Pyramidobacter	7.25637e-05	0.000220362	0.000161619	0.000397089	0.548373	0.544778
Prevotella_6	0.000422424	0.00197834	0.000268815	0.000959056	0.553386	0.544778
Tyzzerella_3	0.000320058	0.000738428	0.00059865	0.00130421	0.554614	0.544778
Lachnospiraceae_NC2004_group	7.25637e-05	0.000259762	0.000128636	0.000272137	0.557831	0.544778
Ruminococcaceae_unclassified	0.00306322	0.00410429	0.00440494	0.00660985	0.563962	0.544778
Parabacteroides	0.0224248	0.0559672	0.0202667	0.0200874	0.564234	0.544778
Pseudoflavonifractor	5.44228e-05	0.000134128	8.24587e-06	1.55624e-05	0.574251	0.549289
Prevotella_9	0.0705112	0.157185	0.0628632	0.145572	0.575446	0.549289
[Eubacterium]_ventriosum_group	0.00100423	0.00129211	0.000864167	0.00107312	0.589767	0.555137
Acidaminococcus	0.000238424	0.00084175	0.000161619	0.000660397	0.591486	0.555137
Senegalimassilia	5.3127e-05	0.000158143	4.78261e-05	0.000216358	0.591486	0.555137
Klebsiella	0.00204215	0.00508749	0.00982248	0.0267878	0.594915	0.555254
Ruminococcaceae_UCG-013	0.00111048	0.00130208	0.00233688	0.00599862	0.610854	0.562584
Candidatus_Soleaferrea	0.000112733	0.000410285	1.97901e-05	3.11249e-05	0.612481	0.562584
Lachnospiraceae_UCG-008	1.03662e-05	3.10026e-05	9.89505e-06	3.90797e-05	0.615519	0.562584
Haemophilus	0.0031941	0.00761181	0.0010934	0.00156368	0.616163	0.562584
Holdemania	0.000191775	0.000207569	0.000268815	0.000299326	0.629439	0.571599
Negativicoccus	5.18312e-06	1.2929e-05	6.5967e-06	2.41092e-05	0.639684	0.577779
Oscillospira	1.81409e-05	5.62943e-05	0.000717391	0.00321253	0.661466	0.592807
Desulfovibrio	0.00641022	0.0212822	0.00115277	0.0029268	0.663379	0.592807
Holdemanella	0.000138648	0.000494232	0.000143478	0.000394357	0.674771	0.598002
Erysipelotrichaceae_uncultured	1.1662e-05	4.94262e-05	1.64917e-06	7.73531e-06	0.686541	0.598002
Veillonellaceae_uncultured	6.4789e-05	0.000247726	1.97901e-05	9.28238e-05	0.686541	0.598002
Coprococcus_1	0.000456115	0.000507891	0.000341379	0.000347762	0.687478	0.598002
Truepera	1.03662e-05	3.67586e-05	3.13343e-05	9.52029e-05	0.690472	0.598002
AKYG1722_norank	1.55494e-05	4.35254e-05	3.95802e-05	0.000111917	0.69055	0.598002
Ezakiella	0.000263043	0.00114195	9.40029e-05	0.00030962	0.704963	0.607353
Leuconostoc	2.59156e-06	9.51547e-06	1.64917e-06	7.73531e-06	0.721632	0.61087
Murdochiella	5.44228e-05	0.000280951	3.29835e-06	1.54706e-05	0.721783	0.61087
Papillibacter	7.77468e-06	3.47121e-05	3.29835e-06	1.54706e-05	0.721783	0.61087
Pseudobutyrivibrio	6.4789e-05	0.000118643	2.8036e-05	5.36184e-05	0.72359	0.61087
Butyricicoccus	0.00217173	0.00216378	0.0019015	0.00190615	0.732298	0.61513
[Eubacterium]_coprostanoligenes_group	0.011088	0.0266266	0.0134672	0.0347456	0.753523	0.620884
Bifidobacterium	0.00556408	0.0112024	0.00494587	0.00907817	0.754328	0.620884
Raoultella	5.57185e-05	0.000162402	2.47376e-05	6.46963e-05	0.757329	0.620884
Opitutae_vadinHA64_norank	6.4789e-06	2.80231e-05	8.24587e-06	3.86766e-05	0.757626	0.620884
Prevotella_7	0.000388734	0.0014396	0.000850974	0.00399142	0.757626	0.620884
Lactonifactor	1.81409e-05	3.04358e-05	2.47376e-05	6.372e-05	0.771497	0.623318
Faecalibacterium	0.0639312	0.0440047	0.0707661	0.0724618	0.776858	0.623318
Lachnospiraceae_unclassified	0.00954212	0.00593013	0.00928155	0.00623221	0.776868	0.623318
Comamonas	2.98029e-05	0.000118518	4.94752e-06	1.6964e-05	0.778279	0.623318
Prevotellaceae_unclassified	0.00015031	0.00051393	0.000384258	0.00161388	0.781781	0.623318
Catenibacterium	0.000217691	0.000798811	0.000296851	0.0010075	0.782857	0.623318
Gelria	1.29578e-05	4.32847e-05	3.29835e-06	1.06757e-05	0.807164	0.628344
Weissella	7.77468e-06	2.48974e-05	3.29835e-06	1.06757e-05	0.807164	0.628344
Candidatus_Saccharimonas	5.18312e-06	1.62686e-05	4.94752e-06	1.2744e-05	0.808207	0.628344
Parvimonas	6.60848e-05	0.000328702	9.89505e-06	3.20272e-05	0.808434	0.628344
Clostridium_sensu_stricto_1	0.000882426	0.00273687	0.000535982	0.0012225	0.812733	0.628344
Scardovia	6.4789e-06	1.41507e-05	8.24587e-06	2.2202e-05	0.817983	0.628344
Actinomycetaceae_uncultured	2.59156e-06	9.51547e-06	3.29835e-06	1.06757e-05	0.819092	0.628344
[Eubacterium]_brachy_group	2.59156e-06	9.51547e-06	3.29835e-06	1.06757e-05	0.819092	0.628344
Erysipelatoclostridium	0.00196829	0.00978083	0.00014018	0.000435712	0.839994	0.641037
WS6_norank	2.07325e-05	5.62324e-05	6.92653e-05	0.000201203	0.849559	0.641037
Acidaminococcaceae_unclassified	3.88734e-06	2.05699e-05	0.000268815	0.00126086	0.862906	0.641037
Erysipelotrichaceae_unclassified	1.29578e-06	6.85662e-06	4.94752e-06	2.32059e-05	0.862906	0.641037
Exiguobacterium	1.29578e-06	6.85662e-06	6.5967e-06	3.09413e-05	0.862906	0.641037
Family_XIII_uncultured	3.88734e-06	2.05699e-05	6.5967e-06	3.09413e-05	0.862906	0.641037
Victivallaceae_norank	1.81409e-05	9.59927e-05	3.7931e-05	0.000177912	0.862906	0.641037
Hungatella	0.00429421	0.0138373	0.00515862	0.0211344	0.866164	0.641037
Porphyromonas	0.000152902	0.000676783	0.000133583	0.000477461	0.875576	0.643895
Lachnospira	0.0186463	0.0236489	0.0220923	0.0360507	0.88346	0.643895
Olsenella	1.29578e-06	6.85662e-06	1.64917e-06	7.73531e-06	0.885558	0.643895
Saprospiraceae_uncultured	1.29578e-06	6.85662e-06	1.64917e-06	7.73531e-06	0.885558	0.643895
Ruminiclostridium_9	0.00231685	0.00330016	0.00386566	0.00595455	0.898844	0.643895
Prevotellaceae_UCG-001	0.000776172	0.00410712	5.60719e-05	0.000263001	0.908352	0.643895
Prevotellaceae_uncultured	0.00017493	0.000925644	2.47376e-05	0.00011603	0.908352	0.643895
Proteus	6.4789e-06	3.42831e-05	1.64917e-06	7.73531e-06	0.908352	0.643895
Stenotrophomonas	0.000250086	0.00132333	1.64917e-06	7.73531e-06	0.908352	0.643895
[Eubacterium]_yurii_group	5.18312e-06	2.74265e-05	1.64917e-06	7.73531e-06	0.908352	0.643895
[Eubacterium]_hallii_group	0.000412058	0.000606164	0.000811394	0.00209032	0.914003	0.645178
Megasphaera	0.0106967	0.0348131	0.00134573	0.00366953	0.923492	0.649149
Terrisporobacter	2.07325e-05	4.23905e-05	9.23538e-05	0.000346148	0.931047	0.651733
Peptostreptococcaceae_unclassified	0.000479439	0.000743252	0.00143478	0.00390295	0.945218	0.65637
Bacteria_unclassified	5.57185e-05	0.000111493	3.46327e-05	5.76144e-05	0.945485	0.65637
Cyanobacteria_norank	0.000102367	0.000198246	0.000112144	0.000307639	0.957489	0.659075
Enterococcus	1.03662e-05	2.76793e-05	9.89505e-06	2.78389e-05	0.961232	0.659075
Megamonas	0.00791592	0.0192073	0.024924	0.0789633	0.964788	0.659075
Selenomonadales_unclassified	4.53523e-05	0.00017928	0.000202848	0.00083592	0.965074	0.659075
Parasutterella	0.00781485	0.011576	0.0117817	0.0184358	0.98436	0.666852
Fusicatenibacter	0.00226243	0.00280011	0.00273928	0.00360189	0.984401	0.666852

## Sheet: OTU
OTU ID	Control_Mean	Control_SD	HIP_Mean	HIP_SD	PValue	FDR	taxonomy
OTU144	0.00068158	0.00162825	1.97901e-05	4.57939e-05	3.48437e-05	0.0287809	d__Bacteria; p__Firmicutes; c__Clostridia; o__Clostridiales; f__Ruminococcaceae; g__Ruminiclostridium_5; s__gut_metagenome
OTU442	0.000220283	0.000230511	3.7931e-05	0.000108255	0.00012519	0.0517035	d__Bacteria; p__Firmicutes; c__Clostridia; o__Clostridiales; f__Ruminococcaceae; g__Oscillibacter; s__uncultured_organism
OTU555	0.00158344	0.00259646	0.000356222	0.000735558	0.000859258	0.203387	d__Bacteria; p__Firmicutes; c__Clostridia; o__Clostridiales; f__Ruminococcaceae; g__Ruminococcaceae_UCG-005; s__uncultured_organism
OTU643	0.00277686	0.0050715	0.00028036	0.00114252	0.00129023	0.203387	d__Bacteria; p__Firmicutes; c__Clostridia; o__Clostridiales; f__Ruminococcaceae; g__Ruminococcaceae_UCG-014
OTU117	0.000114029	0.000177116	8.24587e-06	2.2202e-05	0.00173968	0.203387	d__Bacteria; p__Firmicutes; c__Clostridia; o__Clostridiales; f__Lachnospiraceae; g__Roseburia; s__gut_metagenome
OTU638	0.000104958	0.000165335	1.64917e-06	7.73531e-06	0.00174957	0.203387	d__Bacteria; p__Firmicutes; c__Clostridia; o__Clostridiales; f__Ruminococcaceae; g__Ruminococcaceae_UCG-010; s__uncultured_bacterium
OTU683	2.59156e-05	4.17281e-05	0	0	0.00207412	0.203387	d__Bacteria; p__Firmicutes; c__Clostridia; o__Clostridiales; f__Ruminococcaceae; g__Ruminococcaceae_UCG-005
OTU147	0.000208621	0.000336989	1.64917e-05	4.71428e-05	0.00234614	0.203387	d__Bacteria; p__Firmicutes; c__Clostridia; o__Clostridiales; f__Ruminococcaceae
OTU82	0.00103662	0.00183239	0.000161619	0.000359299	0.00255213	0.203387	d__Bacteria; p__Firmicutes; c__Clostridia; o__Clostridiales; f__Lachnospiraceae
OTU883	4.79438e-05	0.000157702	0.000291904	0.00064267	0.00281033	0.203387	d__Bacteria; p__Firmicutes; c__Clostridia; o__Clostridiales; f__Lachnospiraceae; g__uncultured; s__Coprococcus_sp._HPP0074
OTU78	7.77468e-06	2.06122e-05	4.61769e-05	7.69099e-05	0.00303929	0.203387	d__Bacteria; p__Firmicutes; c__Erysipelotrichia; o__Erysipelotrichales; f__Erysipelotrichaceae; g__Solobacterium
OTU162	0.0012297	0.00372909	0.00241934	0.00261635	0.0031894	0.203387	d__Bacteria; p__Firmicutes; c__Clostridia; o__Clostridiales; f__Lachnospiraceae; g__[Ruminococcus]_gnavus_group
OTU299	0.000238423	0.000313733	5.11244e-05	0.000112337	0.00345223	0.203387	d__Bacteria; p__Firmicutes; c__Clostridia; o__Clostridiales; f__Ruminococcaceae; g__uncultured; s__Intestinimonas_sp._GM5
OTU143	0.000130874	0.000215743	1.81409e-05	3.99806e-05	0.00374156	0.203387	d__Bacteria; p__Firmicutes; c__Clostridia; o__Clostridiales; f__Ruminococcaceae; g__Butyricicoccus
OTU706	8.68172e-05	0.000151807	0	0	0.0038686	0.203387	d__Bacteria; p__Proteobacteria; c__Betaproteobacteria; o__Burkholderiales; f__Oxalobacteraceae; g__Oxalobacter
OTU150	0.00117268	0.00285216	8.24586e-06	3.86765e-05	0.00393971	0.203387	d__Bacteria; p__Firmicutes; c__Clostridia; o__Clostridiales; f__Ruminococcaceae; g__Ruminococcaceae_UCG-014
OTU106	0.00179466	0.00326207	0.000686057	0.00174649	0.00472885	0.229767	d__Bacteria; p__Firmicutes; c__Clostridia; o__Clostridiales; f__Lachnospiraceae; g__[Eubacterium]_xylanophilum_group; s__uncultured_bacterium
OTU223	0.000234536	0.00041737	1.64917e-06	7.73531e-06	0.00647002	0.296902	d__Bacteria; p__Firmicutes; c__Clostridia; o__Clostridiales; f__Christensenellaceae; g__Christensenellaceae_R-7_group; s__uncultured_bacterium
OTU470	3.49861e-05	6.65952e-05	8.90554e-05	0.000107237	0.00724439	0.31494	d__Bacteria; p__Saccharibacteria; c__norank; o__norank; f__norank; g__norank
OTU125	0.00935424	0.0274471	0.00181244	0.00354984	0.00844965	0.343191	d__Bacteria; p__Bacteroidetes; c__Bacteroidia; o__Bacteroidales; f__Bacteroidaceae; g__Bacteroides; s__Bacteroides_cellulosilyticus
OTU252	0.00449506	0.00365471	0.00203178	0.00296809	0.00872519	0.343191	d__Bacteria; p__Bacteroidetes; c__Bacteroidia; o__Bacteroidales; f__Porphyromonadaceae; g__Odoribacter; s__Odoribacter_splanchnicus_DSM_20712
OTU680	0.00256694	0.00353448	0.000681109	0.0011311	0.0100689	0.349259	d__Bacteria; p__Firmicutes; c__Clostridia; o__Clostridiales; f__Ruminococcaceae; g__Ruminococcaceae_NK4A214_group; s__gut_metagenome
OTU692	5.70143e-05	0.000301691	2.96852e-05	7.13761e-05	0.0105279	0.349259	d__Bacteria; p__Firmicutes; c__Clostridia; o__Clostridiales; f__Peptostreptococcaceae; g__Peptostreptococcus; s__uncultured_organism
OTU240	0.000151606	0.000239866	3.13343e-05	0.000102189	0.0109607	0.349259	d__Bacteria; p__Firmicutes; c__Clostridia; o__Clostridiales; f__Ruminococcaceae; g__Anaerotruncus
OTU15	0.00753237	0.0101446	0.00124843	0.00281487	0.0117648	0.349259	d__Bacteria; p__Bacteroidetes; c__Bacteroidia; o__Bacteroidales; f__Porphyromonadaceae; g__Barnesiella
OTU769	0.000101071	0.00013731	0.000253973	0.000255081	0.0118683	0.349259	d__Bacteria; p__Actinobacteria; c__Actinobacteria; o__Corynebacteriales; f__Nocardiaceae; g__Rhodococcus
OTU55	3.75776e-05	6.51145e-05	3.29835e-06	1.06757e-05	0.0119251	0.349259	d__Bacteria; p__Firmicutes; c__Clostridia; o__Clostridiales; f__Ruminococcaceae; g__Butyricicoccus
OTU539	0.00167933	0.00182355	0.00116432	0.00354914	0.0122464	0.349259	d__Bacteria; p__Firmicutes; c__Clostridia; o__Clostridiales; f__Christensenellaceae; g__Christensenellaceae_R-7_group; s__uncultured_prokaryote
OTU99	0.000987384	0.0014794	0.00028036	0.000532783	0.0123028	0.349259	d__Bacteria; p__Firmicutes; c__Clostridia; o__Clostridiales; f__Ruminococcaceae; g__Butyricicoccus; s__uncultured_bacterium
OTU886	0.00144998	0.00343594	3.7931e-05	0.000162442	0.01302	0.349259	d__Bacteria; p__Firmicutes; c__Clostridia; o__Clostridiales; f__Ruminococcaceae; g__Ruminococcaceae_UCG-014
OTU24	0.000115324	0.000199716	1.81409e-05	5.68177e-05	0.0131766	0.349259	d__Bacteria; p__Firmicutes; c__Clostridia; o__Clostridiales; f__Ruminococcaceae; g__Anaerotruncus; s__uncultured_organism
OTU3	1.1662e-05	3.95647e-05	0.000301799	0.00119184	0.0136215	0.349259	d__Bacteria; p__Firmicutes; c__Clostridia; o__Clostridiales; f__Clostridiaceae_1; g__Clostridium_sensu_stricto_1
OTU108	0.00296734	0.00710844	0.000220989	0.000605862	0.0141354	0.349259	d__Bacteria; p__Firmicutes; c__Clostridia; o__Clostridiales; f__Ruminococcaceae; g__Ruminococcaceae_UCG-002; s__uncultured_rumen_bacterium
OTU7	0.000713975	0.00164347	1.15442e-05	5.41472e-05	0.0143763	0.349259	d__Bacteria; p__Firmicutes; c__Clostridia; o__Clostridiales; f__Ruminococcaceae; g__Ruminococcaceae_UCG-014; s__uncultured_bacterium
OTU813	0.000559777	0.000885556	8.08095e-05	0.000191309	0.0149718	0.349634	d__Bacteria; p__Bacteroidetes; c__Bacteroidia; o__Bacteroidales; f__Porphyromonadaceae; g__Butyricimonas; s__uncultured_bacterium
OTU28	0.00780967	0.0163295	0.0050877	0.0197964	0.0162755	0.349634	d__Bacteria; p__Firmicutes; c__Clostridia; o__Clostridiales; f__Christensenellaceae; g__Christensenellaceae_R-7_group; s__uncultured_Christensenellaceae_bacterium
OTU371	0.000402988	0.000861156	5.77211e-05	0.000270736	0.0180886	0.349634	d__Bacteria; p__Firmicutes; c__Clostridia; o__Clostridiales; f__Ruminococcaceae; g__Ruminococcaceae_UCG-005; s__human_gut_metagenome
OTU864	2.46198e-05	4.94263e-05	3.29835e-06	1.54706e-05	0.0186547	0.349634	d__Bacteria; p__Firmicutes; c__Clostridia; o__Clostridiales; f__Ruminococcaceae; g__Ruminococcaceae_UCG-005; s__uncultured_Clostridiales_bacterium
OTU191	0	0	0.000110495	0.000347368	0.0199949	0.349634	d__Bacteria; p__Firmicutes; c__Clostridia; o__Clostridiales; f__Ruminococcaceae; g__Butyricicoccus; s__Butyricicoccus_pullicaecorum_1.2
OTU702	0	0	6.26686e-05	0.000204072	0.0199949	0.349634	d__Bacteria; p__Proteobacteria; c__Gammaproteobacteria; o__Enterobacteriales; f__Enterobacteriaceae; g__Morganella
OTU423	0	0	0.000862518	0.00306658	0.0200084	0.349634	d__Bacteria; p__Firmicutes; c__Clostridia; o__Clostridiales; f__Ruminococcaceae; g__[Eubacterium]_coprostanoligenes_group
OTU222	0.000222874	0.000316254	6.43178e-05	9.94766e-05	0.0204245	0.349634	d__Bacteria; p__Firmicutes; c__Clostridia; o__Clostridiales; f__Lachnospiraceae; g__[Ruminococcus]_gauvreauii_group; s__uncultured_organism
OTU471	0.00709958	0.00928574	0.00467046	0.0126268	0.0207264	0.349634	d__Bacteria; p__Firmicutes; c__Clostridia; o__Clostridiales; f__Ruminococcaceae; g__Ruminococcaceae_UCG-002
OTU904	0.000125691	0.000186702	5.27736e-05	0.000192874	0.0209791	0.349634	d__Bacteria; p__Firmicutes; c__Clostridia; o__Clostridiales; f__Ruminococcaceae; g__Ruminococcaceae_UCG-009
OTU699	0.000663439	0.000949605	0.000400749	0.00105882	0.0220122	0.349634	d__Bacteria; p__Firmicutes; c__Clostridia; o__Clostridiales; f__Ruminococcaceae; g__uncultured; s__human_gut_metagenome
OTU698	1.94367e-05	4.57678e-05	0	0	0.0222183	0.349634	d__Bacteria; p__Firmicutes; c__Clostridia; o__Clostridiales
OTU674	2.07325e-05	5.44708e-05	0	0	0.0222485	0.349634	d__Bacteria; p__Firmicutes; c__Clostridia; o__Clostridiales; f__Ruminococcaceae; g__Ruminococcaceae_UCG-010; s__unidentified
OTU79	4.40565e-05	0.00012068	0	0	0.0222889	0.349634	d__Bacteria; p__Firmicutes; c__Clostridia; o__Clostridiales; f__Christensenellaceae; g__uncultured; s__uncultured_bacterium
OTU445	0.000139944	0.000566113	0	0	0.0222889	0.349634	d__Bacteria; p__Bacteroidetes; c__Bacteroidia; o__Bacteroidales; f__Rikenellaceae; g__Alistipes; s__Alistipes_sp._Marseille-P2431
OTU611	0.000164564	0.000486119	0	0	0.022299	0.349634	d__Bacteria; p__Firmicutes; c__Clostridia; o__Clostridiales; f__Ruminococcaceae; g__Ruminococcaceae_UCG-010; s__uncultured_bacterium
OTU834	4.14649e-05	0.000100078	0	0	0.022299	0.349634	d__Bacteria; p__Proteobacteria; c__Deltaproteobacteria; o__Desulfovibrionales; f__Desulfovibrionaceae; g__Desulfovibrio
OTU869	0.00198643	0.00325654	0.000491454	0.00154263	0.0227152	0.349634	d__Bacteria; p__Firmicutes; c__Clostridia; o__Clostridiales; f__Ruminococcaceae; g__Ruminococcaceae_UCG-005; s__uncultured_organism
OTU270	0.00269393	0.0052902	0.00504812	0.00577159	0.0227572	0.349634	d__Bacteria; p__Firmicutes; c__Clostridia; o__Clostridiales; f__Lachnospiraceae; g__Lachnoclostridium; s__gut_metagenome
OTU262	0.000117916	0.000285107	1.64917e-06	7.73531e-06	0.0228574	0.349634	d__Bacteria; p__Firmicutes; c__Clostridia; o__Clostridiales; f__Ruminococcaceae; g__Ruminococcaceae_UCG-010
OTU339	0.00098868	0.00117615	0.000331484	0.00051118	0.0237048	0.355639	d__Bacteria; p__Firmicutes; c__Clostridia; o__Clostridiales; f__Ruminococcaceae; g__Ruminococcaceae_UCG-003; s__uncultured_bacterium
OTU123	0.000502763	0.00150668	0.000145127	0.000641354	0.0241111	0.355639	d__Bacteria; p__Firmicutes; c__Clostridia; o__Clostridiales; f__Christensenellaceae; g__Christensenellaceae_R-7_group; s__metagenome
OTU631	0.000123099	0.000293817	6.59672e-06	2.41093e-05	0.0247995	0.359375	d__Bacteria; p__Firmicutes; c__Clostridia; o__Clostridiales; f__Ruminococcaceae; g__Anaerotruncus; s__uncultured_bacterium
OTU906	0.0074935	0.0145701	0.00247706	0.00873123	0.0260498	0.370985	d__Bacteria; p__Firmicutes; c__Clostridia; o__Clostridiales; f__Ruminococcaceae; g__Ruminiclostridium_6; s__[Eubacterium]_siraeum_DSM_15702
OTU140	0.000149015	0.000333457	9.89505e-06	4.64119e-05	0.0266001	0.372401	d__Bacteria; p__Firmicutes; c__Clostridia; o__Clostridiales; f__Christensenellaceae; g__Christensenellaceae_R-7_group
OTU77	8.16341e-05	0.000136694	2.96851e-05	8.20019e-05	0.028537	0.386431	d__Bacteria; p__Firmicutes; c__Clostridia; o__Clostridiales; f__Christensenellaceae; g__uncultured; s__uncultured_bacterium
OTU302	0.000344677	0.000873643	2.30885e-05	0.000108294	0.0286579	0.386431	d__Bacteria; p__Firmicutes; c__Clostridia; o__Clostridiales; f__Ruminococcaceae; g__Ruminococcaceae_UCG-014; s__uncultured_organism
OTU490	1.29578e-05	2.46161e-05	1.64917e-06	7.73531e-06	0.0290057	0.386431	d__Bacteria; p__Firmicutes; c__Clostridia; o__Clostridiales; f__Christensenellaceae
OTU530	0.00367224	0.0103149	2.96851e-05	8.79048e-05	0.0298467	0.386966	d__Bacteria; p__Firmicutes; c__Clostridia; o__Clostridiales; f__Lachnospiraceae; g__Lachnospiraceae_UCG-003; s__uncultured_bacterium
OTU410	4.40565e-05	0.000111438	4.94755e-06	2.3206e-05	0.0331402	0.386966	d__Bacteria; p__Lentisphaerae; c__Lentisphaeria; o__Victivallales; f__Victivallaceae; g__Victivallis; s__uncultured_bacterium
OTU303	0.000932961	0.00285524	3.29835e-06	1.06757e-05	0.0331608	0.386966	d__Bacteria; p__Firmicutes; c__Clostridia; o__Clostridiales; f__Christensenellaceae; g__Christensenellaceae_R-7_group; s__uncultured_spirochete
OTU462	9.58877e-05	0.000195811	1.81409e-05	8.50884e-05	0.0344014	0.386966	d__Bacteria; p__Firmicutes; c__Clostridia; o__Clostridiales; f__Christensenellaceae; g__Christensenellaceae_R-7_group; s__uncultured_bacterium
OTU662	0.0016573	0.00198869	0.00148756	0.00422098	0.0346187	0.386966	d__Bacteria; p__Firmicutes; c__Bacilli; o__Lactobacillales; f__Streptococcaceae; g__Streptococcus; s__Streptococcus_salivarius_subsp._salivarius
OTU761	0.0180334	0.0348142	0.00694962	0.0142115	0.0353294	0.386966	d__Bacteria; p__Firmicutes; c__Clostridia; o__Clostridiales; f__Ruminococcaceae; g__Ruminococcaceae_UCG-002
OTU599	0.00027341	0.000389953	0.000128636	0.000253782	0.0371798	0.386966	d__Bacteria; p__Firmicutes; c__Clostridia; o__Clostridiales; f__Lachnospiraceae; g__Coprococcus_1; s__uncultured_bacterium
OTU764	5.18312e-06	1.62686e-05	1.48426e-05	2.14181e-05	0.0380942	0.386966	d__Bacteria; p__Saccharibacteria; c__norank; o__norank; f__norank; g__norank; s__Candidatus_Saccharibacteria_bacterium_UB2523
OTU552	0.0479698	0.0541656	0.115691	0.12712	0.0382914	0.386966	d__Bacteria; p__Bacteroidetes; c__Bacteroidia; o__Bacteroidales; f__Bacteroidaceae; g__Bacteroides
OTU563	0.000752848	0.00209556	0.000423838	0.00052582	0.0383896	0.386966	d__Bacteria; p__Firmicutes; c__Clostridia; o__Clostridiales; f__Lachnospiraceae; g__Tyzzerella_4
OTU168	1.03663e-05	2.5858e-05	0	0	0.0388905	0.386966	d__Bacteria; p__Firmicutes; c__Clostridia; o__Clostridiales; f__Ruminococcaceae
OTU872	1.68451e-05	4.57679e-05	0	0	0.0388905	0.386966	d__Bacteria; p__Firmicutes; c__Clostridia; o__Clostridiales; f__Clostridiales_vadinBB60_group; g__norank; s__uncultured_bacterium
OTU110	0.000108846	0.000513103	0	0	0.0389424	0.386966	d__Bacteria; p__Bacteroidetes; c__Bacteroidia; o__Bacteroidales; f__Prevotellaceae; g__Prevotella_2
OTU368	1.81409e-05	4.78692e-05	0	0	0.0389424	0.386966	d__Bacteria; p__Firmicutes; c__Clostridia; o__Clostridiales; f__Ruminococcaceae; g__uncultured; s__uncultured_Clostridium_sp.
OTU427	7.12679e-05	0.000185392	0	0	0.0389424	0.386966	d__Bacteria; p__Firmicutes; c__Clostridia; o__Clostridiales; f__Ruminococcaceae; g__Ruminococcaceae_UCG-010; s__uncultured_bacterium
OTU821	2.85072e-05	8.79661e-05	0	0	0.0389424	0.386966	d__Bacteria; p__Firmicutes; c__Clostridia; o__Clostridiales; f__Ruminococcaceae
OTU284	3.88734e-05	0.000115127	0	0	0.0389597	0.386966	d__Bacteria; p__Firmicutes; c__Clostridia; o__Clostridiales; f__Ruminococcaceae; g__uncultured
OTU808	0.000528678	0.00248411	0	0	0.0389597	0.386966	d__Bacteria; p__Actinobacteria; c__Actinobacteria; o__Coriobacteriales; f__Coriobacteriaceae; g__Collinsella; s__Collinsella_intestinalis
OTU898	6.60847e-05	0.000207145	0	0	0.0389597	0.386966	d__Bacteria; p__Firmicutes; c__Clostridia; o__Clostridiales; f__Clostridiales_vadinBB60_group; g__norank; s__gut_metagenome
OTU319	1.29578e-06	6.85662e-06	1.15442e-05	2.59863e-05	0.0390853	0.386966	d__Bacteria; p__Firmicutes; c__Clostridia; o__Clostridiales; f__Ruminococcaceae
OTU600	0.000957581	0.00369129	0.00162609	0.00358058	0.0394432	0.386966	d__Bacteria; p__Firmicutes; c__Clostridia; o__Clostridiales; f__Lachnospiraceae; g__Lachnoclostridium; s__[Clostridium]_symbiosum
OTU816	0.00215359	0.00499605	0.000643178	0.00201338	0.0404658	0.386966	d__Bacteria; p__Firmicutes; c__Clostridia; o__Clostridiales; f__Lachnospiraceae; g__Lachnospiraceae_UCG-001; s__uncultured_Clostridiales_bacterium
OTU720	2.07325e-05	3.61858e-05	6.59668e-06	3.09412e-05	0.0409935	0.386966	d__Bacteria; p__Firmicutes; c__Clostridia; o__Clostridiales; f__Peptococcaceae; g__uncultured
OTU69	3.36903e-05	5.83596e-05	8.24589e-06	2.48656e-05	0.0412366	0.386966	d__Bacteria; p__Firmicutes; c__Clostridia; o__Clostridiales; f__Christensenellaceae; g__uncultured; s__uncultured_bacterium
OTU622	0.0189754	0.0211695	0.014234	0.0300554	0.0416604	0.386966	d__Bacteria; p__Firmicutes; c__Clostridia; o__Clostridiales; f__Lachnospiraceae; g__[Eubacterium]_eligens_group; s__uncultured_bacterium
OTU494	0.000484622	0.00109204	0.000102249	0.000292971	0.0427332	0.386966	d__Bacteria; p__Firmicutes; c__Clostridia; o__Clostridiales; f__Lachnospiraceae; g__[Eubacterium]_ventriosum_group; s__uncultured_bacterium
OTU844	0.0012284	0.00244943	0.000176462	0.000455409	0.0428778	0.386966	d__Bacteria; p__Firmicutes; c__Clostridia; o__Clostridiales; f__Ruminococcaceae; g__Ruminococcaceae_UCG-005; s__uncultured_prokaryote
OTU114	4.01692e-05	9.59111e-05	1.64917e-06	7.73531e-06	0.0432623	0.386966	d__Bacteria; p__Firmicutes; c__Clostridia; o__Clostridiales; f__Ruminococcaceae; g__Anaerotruncus; s__uncultured_organism
OTU590	0.000133465	0.000170192	4.78261e-05	9.12293e-05	0.045008	0.386966	d__Bacteria; p__Firmicutes; c__Clostridia; o__Clostridiales; f__Lachnospiraceae; g__Moryella; s__human_gut_metagenome
OTU525	0	0	4.94752e-06	1.2744e-05	0.0460256	0.386966	d__Bacteria; p__Firmicutes; c__Clostridia; o__Clostridiales; f__Lachnospiraceae; g__Lachnospiraceae_NK4A136_group; s__uncultured_bacterium
OTU183	0	0	6.5967e-06	1.81801e-05	0.0461182	0.386966	d__Bacteria; p__Firmicutes; c__Clostridia; o__Clostridiales; f__Lachnospiraceae; g__Lachnoanaerobaculum; s__uncultured_bacterium
OTU779	0	0	9.89503e-06	3.20272e-05	0.0461182	0.386966	d__Bacteria; p__Firmicutes; c__Clostridia; o__Clostridiales; f__Lachnospiraceae
OTU846	0.00471793	0.0054439	0.0016904	0.00227983	0.0468927	0.386966	d__Bacteria; p__Firmicutes; c__Clostridia; o__Clostridiales; f__Ruminococcaceae; g__Ruminococcaceae_UCG-003; s__gut_metagenome
OTU798	6.4789e-06	1.72555e-05	3.95802e-05	7.33448e-05	0.0470345	0.386966	d__Bacteria; p__Firmicutes; c__Erysipelotrichia; o__Erysipelotrichales; f__Erysipelotrichaceae; g__Faecalitalea; s__uncultured_organism
OTU92	0.00573642	0.010868	0.0057886	0.0145727	0.0476188	0.386966	d__Bacteria; p__Firmicutes; c__Clostridia; o__Clostridiales; f__Ruminococcaceae; g__Ruminococcus_1; s__Ruminococcus_bicirculans
OTU721	0.000504058	0.000607299	0.000408995	0.00107356	0.0476599	0.386966	d__Bacteria; p__Firmicutes; c__Clostridia; o__Clostridiales; f__Ruminococcaceae; g__Ruminiclostridium_9; s__uncultured_organism
OTU558	2.46198e-05	7.12439e-05	1.64917e-06	7.73531e-06	0.0480041	0.386966	d__Bacteria; p__Firmicutes; c__Clostridia; o__Clostridiales; f__Ruminococcaceae; g__Anaerofilum; s__uncultured_bacterium
OTU35	0.00621326	0.0120084	0.00587106	0.0161498	0.0480097	0.386966	d__Bacteria; p__Bacteroidetes; c__Bacteroidia; o__Bacteroidales; f__Rikenellaceae; g__Alistipes
OTU681	2.46198e-05	7.77868e-05	3.46327e-05	4.81298e-05	0.0481089	0.386966	d__Bacteria; p__Saccharibacteria; c__norank; o__norank; f__norank; g__norank; s__TM7_phylum_sp._oral_clone_FR058
OTU592	0.00156919	0.00496247	5.60719e-05	0.000263001	0.0482682	0.386966	d__Bacteria; p__Bacteroidetes; c__Bacteroidia; o__Bacteroidales; f__Prevotellaceae; g__Paraprevotella
OTU80	0.00532177	0.0120671	0.000410644	0.000955699	0.0490511	0.386966	d__Bacteria; p__Firmicutes; c__Clostridia; o__Clostridiales; f__Ruminococcaceae; g__Ruminococcus_2; s__uncultured_bacterium
OTU204	7.51553e-05	0.000209457	9.89505e-06	2.28969e-05	0.0495818	0.386966	d__Bacteria; p__Firmicutes; c__Clostridia; o__Clostridiales; f__Ruminococcaceae
OTU574	8.81131e-05	0.000107461	4.28786e-05	7.22489e-05	0.0497724	0.386966	d__Bacteria; p__Firmicutes; c__Clostridia; o__Clostridiales; f__Lachnospiraceae; g__Lachnospiraceae_FCS020_group; s__uncultured_organism
OTU326	8.16342e-05	0.000181174	8.24586e-06	3.86765e-05	0.0500186	0.386966	d__Bacteria; p__Firmicutes; c__Clostridia; o__Clostridiales; f__Family_XIII; g__Family_XIII_UCG-001; s__uncultured_bacterium
OTU621	0.00109882	0.00265696	0.00162279	0.00582343	0.0501276	0.386966	d__Bacteria; p__Firmicutes; c__Clostridia; o__Clostridiales; f__Ruminococcaceae; g__[Eubacterium]_coprostanoligenes_group; s__gut_metagenome
OTU214	0.00500689	0.00658503	0.00287451	0.00425695	0.0515996	0.391788	d__Bacteria; p__Firmicutes; c__Clostridia; o__Clostridiales; f__Ruminococcaceae; g__uncultured; s__gut_metagenome
OTU852	6.21975e-05	6.46449e-05	3.95802e-05	7.41945e-05	0.0517796	0.391788	d__Bacteria; p__Firmicutes; c__Clostridia; o__Clostridiales; f__Lachnospiraceae; g__Lachnospiraceae_FCS020_group; s__uncultured_organism
OTU780	8.68173e-05	8.74002e-05	5.11245e-05	8.57556e-05	0.0526223	0.391788	d__Bacteria; p__Firmicutes; c__Clostridia; o__Clostridiales; f__Christensenellaceae; g__Christensenellaceae_R-7_group; s__uncultured_organism
OTU655	0.000913525	0.00187769	0.000455172	0.00177694	0.0526495	0.391788	d__Bacteria; p__Firmicutes; c__Clostridia; o__Clostridiales; f__Ruminococcaceae; g__Ruminiclostridium_6; s__gut_metagenome
OTU801	0.00139555	0.00232551	0.000527736	0.000873117	0.0536907	0.393755	d__Bacteria; p__Bacteroidetes; c__Bacteroidia; o__Bacteroidales; f__Porphyromonadaceae; g__Butyricimonas; s__Butyricimonas_virosa
OTU10	8.8113e-05	0.000160271	2.63868e-05	0.000115919	0.0538672	0.393755	d__Bacteria; p__Firmicutes; c__Clostridia; o__Clostridiales; f__Christensenellaceae; g__Christensenellaceae_R-7_group
OTU348	2.98029e-05	5.4134e-05	8.24587e-06	2.2202e-05	0.0550326	0.398745	d__Bacteria; p__Firmicutes; c__Clostridia; o__Clostridiales; f__Ruminococcaceae; g__Ruminococcaceae_UCG-005
OTU854	4.6648e-05	8.54356e-05	3.62818e-05	0.000115278	0.0566163	0.406653	d__Bacteria; p__Bacteroidetes; c__Bacteroidia; o__Bacteroidales; f__Bacteroidaceae; g__Bacteroides
OTU432	0.00576104	0.0117608	0.00553463	0.0213197	0.0576253	0.409634	d__Bacteria; p__Bacteroidetes; c__Bacteroidia; o__Bacteroidales; f__Prevotellaceae; g__Paraprevotella; s__gut_metagenome
OTU76	0.00159511	0.00704012	1.81409e-05	8.50884e-05	0.0596213	0.409634	d__Bacteria; p__Firmicutes; c__Clostridia; o__Clostridiales; f__Ruminococcaceae; g__Ruminococcaceae_UCG-014; s__uncultured_bacterium
OTU335	0.000247494	0.00101618	0.000516192	0.00106187	0.0598206	0.409634	d__Bacteria; p__Firmicutes; c__Clostridia; o__Clostridiales; f__Lachnospiraceae
OTU658	0.00794443	0.026489	0.0130977	0.0317905	0.0603811	0.409634	d__Bacteria; p__Bacteroidetes; c__Bacteroidia; o__Bacteroidales; f__Bacteroidaceae; g__Bacteroides
OTU865	4.40565e-05	7.6078e-05	9.89507e-06	2.7839e-05	0.0606455	0.409634	d__Bacteria; p__Actinobacteria; c__Actinobacteria; o__Coriobacteriales; f__Coriobacteriaceae; g__Adlercreutzia; s__uncultured_bacterium
OTU325	0.000120508	0.000197753	0.000466716	0.00208421	0.0619463	0.409634	d__Bacteria; p__Firmicutes; c__Clostridia; o__Clostridiales; f__Lachnospiraceae; g__Lachnospiraceae_NK4A136_group
OTU788	4.79439e-05	0.000137202	5.6072e-05	8.43317e-05	0.0621105	0.409634	d__Bacteria; p__Firmicutes; c__Clostridia; o__Clostridiales; f__Lachnospiraceae; g__Tyzzerella; s__uncultured_Firmicutes_bacterium
OTU404	3.62818e-05	8.32054e-05	1.97901e-05	8.50717e-05	0.0626114	0.409634	d__Bacteria; p__Firmicutes; c__Clostridia; o__Clostridiales; f__Ruminococcaceae; g__Ruminococcaceae_NK4A214_group; s__uncultured_organism
OTU602	0.000751552	0.00246089	0.000181409	0.000666751	0.0639018	0.409634	d__Bacteria; p__Firmicutes; c__Clostridia; o__Clostridiales; f__Lachnospiraceae
OTU618	0.00064789	0.000475187	0.00136057	0.00139029	0.0646116	0.409634	d__Bacteria; p__Firmicutes; c__Clostridia; o__Clostridiales; f__Lachnospiraceae; g__Blautia; s__uncultured_Ruminococcus_sp.
OTU709	0.000208621	0.00028783	0.000633283	0.00104932	0.064797	0.409634	d__Bacteria; p__Firmicutes; c__Clostridia; o__Clostridiales; f__Peptostreptococcaceae; g__Intestinibacter; s__Intestinibacter_bartlettii_DSM_16795
OTU68	0.000769693	0.00224025	8.2459e-06	2.72703e-05	0.0648513	0.409634	d__Bacteria; p__Firmicutes; c__Clostridia; o__Clostridiales; f__Ruminococcaceae; g__Ruminococcaceae_NK4A214_group; s__uncultured_rumen_bacterium
OTU822	0.00101719	0.00291416	0.00226761	0.00414683	0.0655092	0.409634	d__Bacteria; p__Firmicutes; c__Clostridia; o__Clostridiales; f__Ruminococcaceae; g__Ruminiclostridium_9
OTU756	0.00134113	0.00262093	0.00122699	0.00305451	0.0668665	0.409634	d__Bacteria; p__Firmicutes; c__Clostridia; o__Clostridiales; f__Lachnospiraceae; g__Anaerostipes; s__Anaerostipes_hadrus
OTU104	6.4789e-06	1.72555e-05	0	0	0.0674724	0.409634	d__Bacteria; p__Firmicutes; c__Clostridia; o__Clostridiales; f__Christensenellaceae; g__Christensenellaceae_R-7_group; s__uncultured_Bacillales_bacterium
OTU661	6.4789e-06	1.72555e-05	0	0	0.0674724	0.409634	d__Bacteria; p__Firmicutes; c__Clostridia; o__Clostridiales; f__Ruminococcaceae; g__Anaerotruncus; s__uncultured_bacterium
OTU477	1.81409e-05	6.04698e-05	0	0	0.0675617	0.409634	d__Bacteria; p__Firmicutes; c__Clostridia; o__Clostridiales; f__Ruminococcaceae; g__Anaerotruncus; s__Ruminococcus_sp._Marseille-P2780
OTU21	2.46198e-05	7.52379e-05	0	0	0.0675914	0.409634	d__Bacteria; p__Firmicutes; c__Clostridia; o__Clostridiales; f__Christensenellaceae
OTU126	0.000152902	0.00066523	0	0	0.0675914	0.409634	d__Bacteria; p__Firmicutes; c__Clostridia; o__Clostridiales; f__Ruminococcaceae; g__Ruminococcaceae_UCG-014; s__uncultured_bacterium
OTU870	0.000204733	0.000713113	0	0	0.0675914	0.409634	d__Bacteria; p__Tenericutes; c__Mollicutes; o__Mollicutes_RF9; f__norank; g__norank; s__uncultured_bacterium
OTU874	9.84792e-05	0.00030863	0	0	0.0675914	0.409634	d__Bacteria; p__Firmicutes; c__Clostridia; o__Clostridiales; f__Clostridiales_vadinBB60_group; g__norank
OTU67	6.21975e-05	0.000158567	3.7931e-05	0.000177912	0.0684377	0.409634	d__Bacteria; p__Firmicutes; c__Clostridia; o__Clostridiales; f__Ruminococcaceae; g__Ruminococcaceae_UCG-010
OTU696	9.58877e-05	0.000493359	3.62818e-05	7.91735e-05	0.0684377	0.409634	d__Bacteria; p__Firmicutes; c__Negativicutes; o__Selenomonadales; f__Veillonellaceae; g__Dialister; s__Dialister_pneumosintes
OTU794	0.00763862	0.0142429	0.00396132	0.0128964	0.0714771	0.424749	d__Bacteria; p__Bacteroidetes; c__Bacteroidia; o__Bacteroidales; f__Bacteroidaceae; g__Bacteroides; s__Bacteroides_eggerthii
OTU271	0.000287663	0.000886849	2.96851e-05	5.6692e-05	0.0767818	0.448091	d__Bacteria; p__Firmicutes; c__Clostridia; o__Clostridiales; f__Ruminococcaceae; g__Ruminiclostridium_5; s__uncultured_bacterium
OTU517	0.0217587	0.0274891	0.0128619	0.0200964	0.078497	0.448091	d__Bacteria; p__Firmicutes; c__Clostridia; o__Clostridiales; f__Lachnospiraceae; g__Lachnospiraceae_NK4A136_group
OTU738	0.00114806	0.00235569	0.000328186	0.00125437	0.0786956	0.448091	d__Bacteria; p__Firmicutes; c__Clostridia; o__Clostridiales; f__Christensenellaceae; g__Christensenellaceae_R-7_group; s__human_gut_metagenome
OTU712	9.07046e-05	0.000186707	0.000118741	0.000200976	0.0790858	0.448091	d__Bacteria; p__Bacteroidetes; c__Bacteroidia; o__Bacteroidales; f__Bacteroidaceae; g__Bacteroides
OTU141	1.81409e-05	4.24726e-05	1.64917e-06	7.73531e-06	0.0801577	0.448091	d__Bacteria; p__Firmicutes; c__Clostridia; o__Clostridiales; f__Ruminococcaceae; g__uncultured
OTU669	0.00373832	0.00940274	0.00126822	0.00354042	0.0813412	0.448091	d__Bacteria; p__Bacteroidetes; c__Bacteroidia; o__Bacteroidales; f__Rikenellaceae; g__Alistipes; s__uncultured_organism
OTU907	1.29578e-05	2.25486e-05	3.29835e-06	1.06757e-05	0.0815639	0.448091	d__Bacteria; p__Firmicutes; c__Clostridia; o__Clostridiales; f__Lachnospiraceae; g__Lachnospiraceae_FCS020_group; s__uncultured_bacterium
OTU380	1.55494e-05	3.87869e-05	1.64917e-06	7.73531e-06	0.0828724	0.448091	d__Bacteria; p__Firmicutes; c__Clostridia; o__Clostridiales; f__Christensenellaceae; g__Christensenellaceae_R-7_group
OTU635	0.000111437	0.000196734	7.58621e-05	0.000196793	0.0838892	0.448091	d__Bacteria; p__Firmicutes; c__Clostridia; o__Clostridiales; f__Ruminococcaceae; g__Ruminococcaceae_UCG-002
OTU227	5.96059e-05	0.000124207	1.64918e-05	6.96793e-05	0.0853292	0.448091	d__Bacteria; p__Bacteroidetes; c__Bacteroidia; o__Bacteroidales; f__Porphyromonadaceae; g__Butyricimonas; s__Sanguibacteroides_sp._GM7
OTU758	0.000139944	0.000445971	0.000105547	0.000199639	0.0854852	0.448091	d__Bacteria; p__Firmicutes; c__Clostridia; o__Clostridiales; f__Ruminococcaceae; g__Flavonifractor
OTU363	1.55494e-05	4.35254e-05	1.64917e-06	7.73531e-06	0.0856014	0.448091	d__Bacteria; p__Actinobacteria; c__Actinobacteria; o__Coriobacteriales; f__Coriobacteriaceae
OTU142	0.00011662	0.000526363	3.29835e-06	1.54706e-05	0.0859739	0.448091	d__Bacteria; p__Firmicutes; c__Clostridia; o__Clostridiales; f__Ruminococcaceae; g__[Eubacterium]_coprostanoligenes_group
OTU831	9.71834e-05	0.000226914	1.97901e-05	4.4404e-05	0.0866175	0.448091	d__Bacteria; p__Firmicutes; c__Clostridia; o__Clostridiales; f__Clostridiales_vadinBB60_group; g__norank; s__gut_metagenome
OTU460	0.000265635	0.000818946	4.94752e-05	0.000145363	0.0871313	0.448091	d__Bacteria; p__Firmicutes; c__Clostridia; o__Clostridiales; f__Ruminococcaceae; g__[Eubacterium]_coprostanoligenes_group
OTU879	3.88736e-06	2.057e-05	3.7931e-05	0.000109407	0.0876088	0.448091	d__Bacteria; p__Firmicutes; c__Clostridia; o__Clostridiales; f__Lachnospiraceae; g__Sellimonas; s__uncultured_bacterium
OTU72	0.00169877	0.00380741	0.000844377	0.00193961	0.0908975	0.448091	d__Bacteria; p__Firmicutes; c__Clostridia; o__Clostridiales; f__Lachnospiraceae; g__Coprococcus_2; s__unidentified
OTU13	0.000207325	0.000531937	2.96851e-05	0.000139236	0.0921025	0.448091	d__Bacteria; p__Firmicutes; c__Clostridia; o__Clostridiales; f__Ruminococcaceae; g__Oscillibacter
OTU762	0.00664217	0.014015	0.00337091	0.0118893	0.0921733	0.448091	d__Bacteria; p__Firmicutes; c__Clostridia; o__Clostridiales; f__Lachnospiraceae; g__Lachnospiraceae_NK4A136_group
OTU657	0.000124395	0.000298442	0.000301799	0.000698648	0.0926801	0.448091	d__Bacteria; p__Firmicutes; c__Clostridia; o__Clostridiales; f__Lachnospiraceae; g__Lachnoclostridium
OTU50	0.000952398	0.00326643	0.000103898	0.000249188	0.0961037	0.448091	d__Bacteria; p__Firmicutes; c__Clostridia; o__Clostridiales; f__Ruminococcaceae; g__Intestinimonas; s__Intestinimonas_butyriciproducens
OTU708	0.0022106	0.00215957	0.00134573	0.00189699	0.0967715	0.448091	d__Bacteria; p__Bacteroidetes; c__Bacteroidia; o__Bacteroidales; f__Rikenellaceae; g__Alistipes
OTU642	0.000126986	0.000195882	0.000153373	0.000403852	0.0975904	0.448091	d__Bacteria; p__Firmicutes; c__Clostridia; o__Clostridiales; f__Lachnospiraceae; g__uncultured
OTU877	2.85071e-05	5.61704e-05	9.89503e-06	3.3928e-05	0.098732	0.448091	d__Bacteria; p__Firmicutes; c__Clostridia; o__Clostridiales; f__Christensenellaceae; g__Christensenellaceae_R-7_group
OTU532	0.000242311	0.000347029	0.000108846	0.000207065	0.099177	0.448091	d__Bacteria; p__Firmicutes; c__Clostridia; o__Clostridiales; f__Ruminococcaceae; g__Ruminococcaceae_UCG-004; s__uncultured_bacterium
OTU187	0.000313579	0.00070838	0.000402399	0.00166121	0.0995235	0.448091	d__Bacteria; p__Tenericutes; c__Mollicutes; o__Mollicutes_RF9; f__norank; g__norank
OTU41	1.94367e-05	7.6158e-05	0.000262219	0.000949417	0.0999677	0.448091	d__Bacteria; p__Bacteroidetes; c__Bacteroidia; o__Bacteroidales; f__Prevotellaceae; g__Prevotella_6; s__Prevotella_corporis
OTU717	0.000415945	0.000654898	0.000268815	0.000612627	0.101823	0.448091	d__Bacteria; p__Bacteroidetes; c__Bacteroidia; o__Bacteroidales; f__Porphyromonadaceae; g__Butyricimonas
OTU523	0.000362818	0.000605664	7.91604e-05	0.000161342	0.102026	0.448091	d__Bacteria; p__Bacteroidetes; c__Bacteroidia; o__Bacteroidales; f__Rikenellaceae; g__Alistipes; s__Alistipes_sp._N15.MGS-157
OTU663	0.00243995	0.00825489	0.00432743	0.00911724	0.102331	0.448091	d__Bacteria; p__Firmicutes; c__Clostridia; o__Clostridiales; f__Lachnospiraceae; g__[Ruminococcus]_torques_group
OTU406	0.016424	0.024094	0.00789625	0.028504	0.102632	0.448091	d__Bacteria; p__Firmicutes; c__Negativicutes; o__Selenomonadales; f__Veillonellaceae; g__Dialister; s__gut_metagenome
OTU45	6.60848e-05	0.000118518	1.81409e-05	3.99806e-05	0.104624	0.448091	d__Bacteria; p__Firmicutes; c__Clostridia; o__Clostridiales; f__Ruminococcaceae; g__uncultured; s__Ruminococcus_sp._16442
OTU897	7.12679e-05	0.000156283	8.24587e-06	1.91718e-05	0.105396	0.448091	d__Bacteria; p__Firmicutes; c__Clostridia; o__Clostridiales; f__Ruminococcaceae; g__uncultured
OTU426	0.00211212	0.00290168	0.00582983	0.00826187	0.106305	0.448091	d__Bacteria; p__Bacteroidetes; c__Bacteroidia; o__Bacteroidales; f__Bacteroidaceae; g__Bacteroides; s__gut_metagenome
OTU550	3.75776e-05	0.000198842	5.60719e-05	0.000148004	0.106495	0.448091	d__Bacteria; p__Firmicutes; c__Clostridia; o__Clostridiales; f__Lachnospiraceae; g__Coprococcus_1; s__Clostridium_sp._ID5
OTU594	0	0	3.29835e-06	1.06757e-05	0.106966	0.448091	d__Bacteria; p__Proteobacteria; c__Betaproteobacteria; o__Burkholderiales; f__Alcaligenaceae; g__Alcaligenes
OTU344	0	0	9.56521e-05	0.000352219	0.107039	0.448091	d__Bacteria; p__Proteobacteria; c__Gammaproteobacteria; o__Enterobacteriales; f__Enterobacteriaceae; g__Plesiomonas
OTU448	0	0	6.59672e-06	2.41093e-05	0.107039	0.448091	d__Bacteria; p__Firmicutes; c__Clostridia; o__Clostridiales; f__Family_XIII; g__[Eubacterium]_nodatum_group
OTU472	0	0	1.15442e-05	4.09662e-05	0.107039	0.448091	d__Bacteria; p__Firmicutes; c__Clostridia; o__Clostridiales; f__Peptococcaceae; g__uncultured; s__uncultured_bacterium
OTU488	0	0	6.59672e-06	2.41093e-05	0.107039	0.448091	d__Bacteria; p__Firmicutes; c__Bacilli; o__Lactobacillales; f__Streptococcaceae; g__Lactococcus
OTU626	0	0	5.60719e-05	0.000255014	0.107039	0.448091	d__Bacteria; p__Proteobacteria; c__Epsilonproteobacteria; o__Campylobacterales; f__Campylobacteraceae; g__Campylobacter; s__Campylobacter_hominis_ATCC_BAA-381
OTU753	0	0	8.41079e-05	0.000370915	0.107039	0.448091	d__Bacteria; p__Fusobacteria; c__Fusobacteriia; o__Fusobacteriales; f__Leptotrichiaceae; g__Sneathia; s__Sneathia_amnii
OTU900	0	0	4.94752e-06	1.6964e-05	0.107039	0.448091	d__Bacteria; p__Proteobacteria; c__Alphaproteobacteria; o__Rhizobiales; f__Phyllobacteriaceae; g__Mesorhizobium
OTU675	0.000629749	0.0007344	0.000428785	0.000797622	0.108375	0.448091	d__Bacteria; p__Firmicutes; c__Clostridia; o__Clostridiales; f__Ruminococcaceae; g__uncultured; s__human_gut_metagenome
OTU818	0.00196699	0.00511988	0.000230884	0.000877115	0.10861	0.448091	d__Bacteria; p__Firmicutes; c__Clostridia; o__Clostridiales; f__Ruminococcaceae; g__Anaerotruncus; s__gut_metagenome
OTU247	5.96059e-05	0.000100806	2.30885e-05	5.54729e-05	0.108694	0.448091	d__Bacteria; p__Firmicutes; c__Clostridia; o__Clostridiales; f__Family_XIII; g__Family_XIII_UCG-001; s__uncultured_bacterium
OTU776	0.00121544	0.00183797	0.000389205	0.000745676	0.109946	0.448091	d__Bacteria; p__Bacteroidetes; c__Bacteroidia; o__Bacteroidales; f__Rikenellaceae; g__Alistipes; s__gut_metagenome
OTU484	4.40565e-05	0.000113175	9.73013e-05	0.000456383	0.112436	0.448091	d__Bacteria; p__Firmicutes; c__Clostridia; o__Clostridiales; f__Ruminococcaceae; g__Ruminococcaceae_UCG-005; s__uncultured_rumen_bacterium
OTU116	8.16341e-05	0.00021422	7.09145e-05	0.000332618	0.11246	0.448091	d__Bacteria; p__Firmicutes; c__Clostridia; o__Clostridiales; f__Peptococcaceae; g__Peptococcus; s__uncultured_bacterium
OTU534	5.96059e-05	0.000128072	1.31934e-05	2.38717e-05	0.114415	0.448091	d__Bacteria; p__Actinobacteria; c__Actinobacteria; o__Micrococcales; f__Micrococcaceae; g__Rothia; s__uncultured_organism
OTU388	0.000202142	0.000345674	7.91603e-05	0.000133254	0.115109	0.448091	d__Bacteria; p__Firmicutes; c__Clostridia; o__Clostridiales; f__Lachnospiraceae; g__Lachnospiraceae_UCG-010; s__uncultured_bacterium
OTU305	3.88734e-06	1.14277e-05	0	0	0.116969	0.448091	d__Bacteria; p__Firmicutes; c__Clostridia; o__Clostridiales; f__Lachnospiraceae
OTU434	3.88734e-06	1.14277e-05	0	0	0.116969	0.448091	d__Bacteria; p__Firmicutes; c__Clostridia; o__Clostridiales; f__Ruminococcaceae
OTU489	3.88734e-06	1.14277e-05	0	0	0.116969	0.448091	d__Bacteria; p__Proteobacteria; c__Gammaproteobacteria; o__Pasteurellales; f__Pasteurellaceae; g__Actinobacillus
OTU759	3.88734e-06	1.14277e-05	0	0	0.116969	0.448091	d__Bacteria; p__Firmicutes; c__Clostridia; o__Clostridiales; f__Ruminococcaceae; g__Ruminococcaceae_UCG-009; s__uncultured_bacterium
OTU40	5.18312e-06	1.62686e-05	0	0	0.117125	0.448091	d__Bacteria; p__Bacteroidetes; c__Bacteroidia; o__Bacteroidales; f__Rikenellaceae; g__Alistipes; s__gut_metagenome
OTU239	1.1662e-05	4.84298e-05	0	0	0.117125	0.448091	d__Bacteria; p__Firmicutes; c__Clostridia; o__Clostridiales; f__Ruminococcaceae
OTU279	7.77466e-06	2.85463e-05	0	0	0.117125	0.448091	d__Bacteria; p__Bacteroidetes; c__Bacteroidia; o__Bacteroidales; f__Prevotellaceae; g__Prevotella; s__Prevotella_disiens
OTU377	1.42536e-05	6.1935e-05	0	0	0.117125	0.448091	d__Bacteria; p__Firmicutes; c__Clostridia; o__Clostridiales; f__Ruminococcaceae; g__Ruminococcus_1; s__Ruminococcus_flavefaciens
OTU431	1.42536e-05	6.1935e-05	0	0	0.117125	0.448091	d__Bacteria; p__Firmicutes; c__Clostridia; o__Clostridiales; f__Ruminococcaceae
OTU37	0.000191775	0.000730582	0	0	0.117176	0.448091	d__Bacteria; p__Firmicutes; c__Clostridia; o__Clostridiales; f__Clostridiales_vadinBB60_group; g__norank; s__gut_metagenome
OTU73	0.000163268	0.000835767	0	0	0.117176	0.448091	d__Bacteria; p__Bacteroidetes; c__Bacteroidia; o__Bacteroidales; f__Porphyromonadaceae; g__Parabacteroides; s__Parabacteroides_sp._HGS0025
OTU74	0.000287663	0.0010795	0	0	0.117176	0.448091	d__Bacteria; p__Cyanobacteria; c__Cyanobacteria; o__Gastranaerophilales; f__norank; g__norank; s__uncultured_bacterium
OTU158	0.000782651	0.00389773	0	0	0.117176	0.448091	d__Bacteria; p__Proteobacteria; c__Alphaproteobacteria; o__Rhodospirillales; f__Rhodospirillaceae; g__uncultured; s__gut_metagenome
OTU179	0.00028248	0.00105978	0	0	0.117176	0.448091	d__Bacteria; p__Bacteroidetes; c__Bacteroidia; o__Bacteroidales; f__uncultured; g__uncultured; s__uncultured_organism
OTU245	0.00124654	0.00417258	0	0	0.117176	0.448091	d__Bacteria; p__Proteobacteria; c__Alphaproteobacteria; o__Rhodospirillales; f__Rhodospirillaceae; g__uncultured; s__gut_metagenome
OTU280	0.000102367	0.000354121	0	0	0.117176	0.448091	d__Bacteria; p__Firmicutes; c__Clostridia; o__Clostridiales; f__Ruminococcaceae; g__Ruminococcaceae_UCG-010; s__uncultured_bacterium
OTU391	0.000152902	0.000637001	0	0	0.117176	0.448091	d__Bacteria; p__Bacteroidetes; c__Bacteroidia; o__Bacteroidales; f__Porphyromonadaceae; g__Butyricimonas; s__Butyricimonas_synergistica
OTU400	1.55493e-05	4.97947e-05	0	0	0.117176	0.448091	d__Bacteria; p__Firmicutes; c__Clostridia; o__Clostridiales; f__Ruminococcaceae; g__Ruminococcaceae_UCG-009; s__uncultured_bacterium
OTU407	7.12679e-05	0.000250295	0	0	0.117176	0.448091	d__Bacteria; p__Tenericutes; c__Mollicutes; o__Mollicutes_RF9; f__norank; g__norank; s__gut_metagenome
OTU519	9.32961e-05	0.000355547	0	0	0.117176	0.448091	d__Bacteria; p__Firmicutes; c__Clostridia; o__Clostridiales; f__Ruminococcaceae; g__Ruminococcaceae_UCG-010; s__uncultured_organism
OTU628	0.000193071	0.00075443	0	0	0.117176	0.448091	d__Bacteria; p__Tenericutes; c__Mollicutes; o__Mollicutes_RF9; f__norank; g__norank
OTU832	2.07325e-05	6.43209e-05	0	0	0.117176	0.448091	d__Bacteria; p__Bacteroidetes; c__Flavobacteriia; o__Flavobacteriales; f__Flavobacteriaceae; g__uncultured; s__gut_metagenome
OTU861	0.000172339	0.000670941	0	0	0.117176	0.448091	d__Bacteria; p__Tenericutes; c__Mollicutes; o__Mollicutes_RF9; f__norank; g__norank; s__uncultured_bacterium
OTU867	0.000112733	0.000460983	0	0	0.117176	0.448091	d__Bacteria; p__Tenericutes; c__Mollicutes; o__Mollicutes_RF9; f__norank; g__norank; s__uncultured_bacterium
OTU890	0.000126986	0.000535194	0	0	0.117176	0.448091	d__Bacteria; p__Firmicutes; c__Clostridia; o__Clostridiales; f__Clostridiales_vadinBB60_group; g__norank; s__gut_metagenome
OTU912	0.000145127	0.000504672	0	0	0.117176	0.448091	d__Bacteria; p__Firmicutes; c__Clostridia; o__Clostridiales; f__Christensenellaceae; g__Christensenellaceae_R-7_group; s__bacterium_YE57
OTU565	0.00193071	0.00789319	0.0155088	0.0462114	0.118602	0.451451	d__Bacteria; p__Fusobacteria; c__Fusobacteriia; o__Fusobacteriales; f__Fusobacteriaceae; g__Fusobacterium; s__Fusobacterium_mortiferum
OTU557	0.000161972	0.000448671	8.24587e-06	2.2202e-05	0.120195	0.455419	d__Bacteria; p__Bacteroidetes; c__Bacteroidia; o__Bacteroidales; f__Rikenellaceae; g__Alistipes; s__uncultured_bacterium
OTU591	8.16341e-05	0.000180094	5.11244e-05	0.00015501	0.131622	0.496439	d__Bacteria; p__Firmicutes; c__Clostridia; o__Clostridiales; f__Ruminococcaceae; g__uncultured; s__Intestinimonas_sp._GD2
OTU332	9.58878e-05	0.000172231	3.46327e-05	7.29749e-05	0.136153	0.51015	d__Bacteria; p__Firmicutes; c__Clostridia; o__Clostridiales; f__Family_XIII; g__Family_XIII_AD3011_group; s__uncultured_organism
OTU267	2.85072e-05	7.00734e-05	3.29835e-06	1.54706e-05	0.136493	0.51015	d__Bacteria; p__Firmicutes; c__Clostridia; o__Clostridiales; f__Family_XIII; g__Family_XIII_AD3011_group; s__unidentified
OTU528	7.12679e-05	0.000158143	4.94752e-06	1.2744e-05	0.13775	0.511383	d__Bacteria; p__Actinobacteria; c__Actinobacteria; o__Coriobacteriales; f__Coriobacteriaceae; g__uncultured; s__gut_metagenome
OTU393	0.000747665	0.00384339	0.000323238	0.000928452	0.138061	0.511383	d__Bacteria; p__Bacteroidetes; c__Bacteroidia; o__Bacteroidales; f__Prevotellaceae; g__Prevotella; s__Prevotella_bivia
OTU289	2.85072e-05	0.000124263	0.00069925	0.00275833	0.140441	0.515853	d__Bacteria; p__Firmicutes; c__Erysipelotrichia; o__Erysipelotrichales; f__Erysipelotrichaceae; g__Candidatus_Stoquefichus; s__uncultured_bacterium
OTU749	1.29578e-05	3.3068e-05	1.64917e-06	7.73531e-06	0.140992	0.515853	d__Bacteria; p__Firmicutes; c__Bacilli; o__Lactobacillales; f__Streptococcaceae; g__Lactococcus
OTU843	0.000388734	0.0011683	2.96851e-05	0.000139236	0.141141	0.515853	d__Bacteria; p__Firmicutes; c__Clostridia; o__Clostridiales; f__Ruminococcaceae; g__uncultured; s__uncultured_organism
OTU18	0.00131003	0.00360051	0.00143973	0.00336519	0.143603	0.517044	d__Bacteria; p__Actinobacteria; c__Actinobacteria; o__Bifidobacteriales; f__Bifidobacteriaceae; g__Bifidobacterium
OTU902	0.000349861	0.00178038	9.07046e-05	0.000224705	0.144104	0.517044	d__Bacteria; p__Firmicutes; c__Erysipelotrichia; o__Erysipelotrichales; f__Erysipelotrichaceae; g__[Clostridium]_innocuum_group; s__uncultured_bacterium
OTU135	3.36903e-05	8.01788e-05	1.15442e-05	4.66873e-05	0.14452	0.517044	d__Bacteria; p__Firmicutes; c__Clostridia; o__Clostridiales; f__Defluviitaleaceae; g__Defluviitaleaceae_UCG-011; s__uncultured_bacterium
OTU630	0.00453912	0.0079581	0.000288606	0.000976532	0.144666	0.517044	d__Bacteria; p__Firmicutes; c__Clostridia; o__Clostridiales; f__Lachnospiraceae; g__Coprococcus_2; s__Coprococcus_eutactus
OTU585	1.03663e-05	2.5858e-05	1.64917e-06	7.73531e-06	0.145576	0.517044	d__Bacteria; p__Firmicutes; c__Clostridia; o__Clostridiales; f__Ruminococcaceae; g__Ruminococcaceae_UCG-009; s__uncultured_bacterium
OTU560	9.97751e-05	0.000116263	0.000212744	0.00029247	0.145684	0.517044	d__Bacteria; p__Saccharibacteria; c__norank; o__norank; f__norank; g__norank
OTU243	0.000225466	0.000802365	1.64917e-05	7.73531e-05	0.145849	0.517044	d__Bacteria; p__Bacteroidetes; c__Bacteroidia; o__Bacteroidales; f__Bacteroidaceae; g__Bacteroides
OTU372	4.40565e-05	7.67161e-05	2.63868e-05	6.82747e-05	0.147294	0.519934	d__Bacteria; p__Firmicutes; c__Clostridia; o__Clostridiales; f__Ruminococcaceae; g__uncultured
OTU385	0.000156789	0.000231593	0.000253973	0.000267086	0.148951	0.523547	d__Bacteria; p__Firmicutes; c__Clostridia; o__Clostridiales; f__Ruminococcaceae; g__Ruminiclostridium_5; s__uncultured_organism
OTU167	9.07047e-06	2.34199e-05	1.64917e-06	7.73531e-06	0.150122	0.52525	d__Bacteria; p__Firmicutes; c__Clostridia; o__Clostridiales; f__Ruminococcaceae
OTU304	0.00335996	0.0135887	0.00031994	0.00150065	0.150707	0.52525	d__Bacteria; p__Firmicutes; c__Clostridia; o__Clostridiales; f__Ruminococcaceae; g__Ruminococcaceae_UCG-014; s__gut_metagenome
OTU392	0.00182835	0.00499477	0.000806446	0.00268544	0.155053	0.538126	d__Bacteria; p__Proteobacteria; c__Betaproteobacteria; o__Burkholderiales; f__Alcaligenaceae; g__Sutterella; s__gut_metagenome
OTU452	2.46198e-05	7.71574e-05	4.94752e-06	1.6964e-05	0.156288	0.540141	d__Bacteria; p__Firmicutes; c__Clostridia; o__Clostridiales; f__Lachnospiraceae; g__Lachnoclostridium_5; s__uncultured_organism
OTU461	0.000712679	0.00126962	0.00025892	0.000441003	0.158422	0.545234	d__Bacteria; p__Firmicutes; c__Clostridia; o__Clostridiales; f__Lachnospiraceae
OTU39	0.00897457	0.0119814	0.0218268	0.0402668	0.159356	0.546174	d__Bacteria; p__Bacteroidetes; c__Bacteroidia; o__Bacteroidales; f__Bacteroidaceae; g__Bacteroides; s__Bacteroides_ovatus
OTU545	0.000218987	0.000295825	0.000483208	0.00145034	0.160807	0.546751	d__Bacteria; p__Bacteroidetes; c__Bacteroidia; o__Bacteroidales; f__Porphyromonadaceae; g__Parabacteroides; s__Parabacteroides_goldsteinii
OTU819	1.81409e-05	3.76016e-05	8.24585e-06	3.15341e-05	0.161117	0.546751	d__Bacteria; p__Lentisphaerae; c__Lentisphaeria; o__Victivallales; f__Victivallaceae; g__Victivallis; s__unidentified
OTU53	0.000684172	0.00112535	0.000306746	0.000673554	0.161768	0.546751	d__Bacteria; p__Bacteroidetes; c__Bacteroidia; o__Bacteroidales; f__Rikenellaceae; g__Alistipes; s__Faecalibacterium_prausnitzii
OTU723	0.0112422	0.0493808	0.00395142	0.00447384	0.162172	0.546751	d__Bacteria; p__Bacteroidetes; c__Bacteroidia; o__Bacteroidales; f__Porphyromonadaceae; g__Parabacteroides; s__Parabacteroides_distasonis
OTU394	1.81409e-05	4.13087e-05	3.95802e-05	6.02022e-05	0.163047	0.547313	d__Bacteria; p__Firmicutes; c__Bacilli; o__Lactobacillales; f__Streptococcaceae; g__Streptococcus; s__Streptococcus_anginosus_subsp._anginosus
OTU360	0.000326537	0.000636744	0.000174813	0.000413924	0.167519	0.547313	d__Bacteria; p__Firmicutes; c__Clostridia; o__Clostridiales; f__Clostridiaceae_1; g__Clostridium_sensu_stricto_1; s__uncultured_bacterium
OTU347	7.25637e-05	0.000290255	1.64917e-05	7.73531e-05	0.17138	0.547313	d__Bacteria; p__Bacteroidetes; c__Bacteroidia; o__Bacteroidales; f__Bacteroidaceae; g__Bacteroides
OTU735	0.000181409	0.000807975	2.96851e-05	0.000139236	0.171412	0.547313	d__Bacteria; p__Firmicutes; c__Clostridia; o__Clostridiales
OTU554	0.0173557	0.0365619	0.0071838	0.0224978	0.174735	0.547313	d__Bacteria; p__Bacteroidetes; c__Bacteroidia; o__Bacteroidales; f__Bacteroidaceae; g__Bacteroides; s__Bacteroides_coprocola_DSM_17136
OTU733	0.000380959	0.000477111	0.000397451	0.00100905	0.175423	0.547313	d__Bacteria; p__Bacteroidetes; c__Bacteroidia; o__Bacteroidales; f__Porphyromonadaceae; g__Butyricimonas; s__uncultured_organism
OTU691	1.29578e-06	6.85662e-06	5.27735e-05	0.000151768	0.177009	0.547313	d__Bacteria; p__Firmicutes
OTU174	6.47889e-06	1.41507e-05	3.29835e-06	1.54706e-05	0.181854	0.547313	d__Bacteria; p__Firmicutes; c__Clostridia; o__Clostridiales; f__Christensenellaceae
OTU608	6.47889e-06	1.41507e-05	3.29835e-06	1.54706e-05	0.181854	0.547313	d__Bacteria; p__Firmicutes; c__Clostridia; o__Clostridiales; f__Ruminococcaceae; g__Ruminococcaceae_UCG-007; s__uncultured_rumen_bacterium
OTU203	0.000430199	0.00202911	0.000686057	0.00321789	0.182514	0.547313	d__Bacteria; p__Bacteroidetes; c__Bacteroidia; o__Bacteroidales; f__Bacteroidaceae; g__Bacteroides
OTU540	1.29578e-06	6.85662e-06	8.24587e-06	2.2202e-05	0.18367	0.547313	d__Bacteria; p__Firmicutes; c__Clostridia; o__Clostridiales; f__Ruminococcaceae
OTU54	2.07325e-05	5.17159e-05	4.94752e-06	1.2744e-05	0.184085	0.547313	d__Bacteria; p__Bacteroidetes; c__Bacteroidia; o__Bacteroidales; f__Rikenellaceae; g__Alistipes; s__gut_metagenome
OTU437	0.000152902	0.00046035	6.92653e-05	0.000267299	0.184325	0.547313	d__Bacteria; p__Bacteroidetes; c__Bacteroidia; o__Bacteroidales; f__Porphyromonadaceae; g__Butyricimonas
OTU830	0.000667327	0.00193592	0.000128636	0.000534022	0.186428	0.547313	d__Bacteria; p__Tenericutes; c__Mollicutes; o__Mollicutes_RF9; f__norank; g__norank; s__uncultured_organism
OTU336	9.07046e-05	0.000279734	3.29835e-06	1.06757e-05	0.187846	0.547313	d__Bacteria; p__Firmicutes; c__Clostridia; o__Clostridiales; f__Family_XIII; g__Family_XIII_AD3011_group; s__uncultured_organism
OTU231	0.0047892	0.0045364	0.00881154	0.0128291	0.190115	0.547313	d__Bacteria; p__Proteobacteria; c__Deltaproteobacteria; o__Desulfovibrionales; f__Desulfovibrionaceae; g__Bilophila; s__Bilophila_wadsworthia
OTU605	1.29578e-06	6.85662e-06	1.15442e-05	3.94063e-05	0.190517	0.547313	d__Bacteria; p__Firmicutes; c__Clostridia; o__Clostridiales; f__Family_XIII; g__[Eubacterium]_nodatum_group; s__Eubacterium_sulci_ATCC_35585
OTU763	2.59156e-06	1.37133e-05	1.48426e-05	4.43076e-05	0.19071	0.547313	d__Bacteria; p__Firmicutes; c__Erysipelotrichia; o__Erysipelotrichales; f__Erysipelotrichaceae; g__Faecalitalea; s__[Eubacterium]_dolichum
OTU149	6.73806e-05	0.000142317	1.31934e-05	4.41465e-05	0.193084	0.547313	d__Bacteria; p__Firmicutes; c__Clostridia; o__Clostridiales; f__Peptococcaceae; g__Peptococcus; s__uncultured_organism
OTU760	0.000172339	0.000629166	8.41079e-05	0.000355027	0.195577	0.547313	d__Bacteria; p__Bacteroidetes; c__Bacteroidia; o__Bacteroidales; f__Bacteroidaceae; g__Bacteroides
OTU648	1.55494e-05	8.22795e-05	4.94752e-05	0.000150865	0.197797	0.547313	d__Bacteria; p__Firmicutes; c__Bacilli; o__Lactobacillales; f__Lactobacillaceae; g__Lactobacillus
OTU340	4.01692e-05	8.16315e-05	1.48426e-05	4.8366e-05	0.20017	0.547313	d__Bacteria; p__Firmicutes; c__Clostridia; o__Clostridiales; f__Lachnospiraceae; g__[Eubacterium]_eligens_group
OTU433	0.0102768	0.0182355	0.00352264	0.00939396	0.200307	0.547313	d__Bacteria; p__Firmicutes; c__Clostridia; o__Clostridiales; f__Lachnospiraceae; g__[Eubacterium]_ruminantium_group; s__gut_metagenome
OTU463	0.000453523	0.000832259	0.000709145	0.00204834	0.201305	0.547313	d__Bacteria; p__Firmicutes; c__Clostridia; o__Clostridiales; f__Ruminococcaceae; g__Ruminococcus_1; s__human_gut_metagenome
OTU112	2.59156e-06	9.51546e-06	0	0	0.205314	0.547313	d__Bacteria
OTU513	2.59156e-06	9.51546e-06	0	0	0.205314	0.547313	d__Bacteria; p__Firmicutes; c__Clostridia; o__Clostridiales; f__Ruminococcaceae; g__Caproiciproducens
OTU536	2.59156e-06	9.51546e-06	0	0	0.205314	0.547313	d__Bacteria; p__Firmicutes; c__Bacilli; o__Lactobacillales; f__Streptococcaceae; g__Streptococcus
OTU595	2.59156e-06	9.51546e-06	0	0	0.205314	0.547313	d__Bacteria; p__Bacteroidetes; c__Bacteroidia; o__Bacteroidales; f__Prevotellaceae
OTU613	2.59156e-06	9.51546e-06	0	0	0.205314	0.547313	d__Bacteria; p__Firmicutes; c__Clostridia; o__Clostridiales; f__Ruminococcaceae; g__[Eubacterium]_coprostanoligenes_group; s__uncultured_organism
OTU652	2.59156e-06	9.51546e-06	0	0	0.205314	0.547313	d__Bacteria; p__Firmicutes; c__Clostridia; o__Clostridiales; f__Ruminococcaceae; g__Anaerotruncus
OTU747	2.59156e-06	9.51546e-06	0	0	0.205314	0.547313	d__Bacteria; p__Firmicutes; c__Clostridia; o__Clostridiales; f__Christensenellaceae; g__Christensenellaceae_R-7_group; s__uncultured_organism
OTU768	2.59156e-06	9.51546e-06	0	0	0.205314	0.547313	d__Bacteria; p__Actinobacteria; c__Actinobacteria; o__Coriobacteriales; f__Coriobacteriaceae; g__Slackia; s__Slackia_piriformis
OTU22	5.05354e-05	0.000203653	0	0	0.205408	0.547313	d__Bacteria; p__Proteobacteria; c__Deltaproteobacteria; o__Desulfovibrionales; f__Desulfovibrionaceae; g__Desulfovibrio; s__uncultured_Desulfovibrionaceae_bacterium
OTU38	7.77467e-06	3.47121e-05	0	0	0.205408	0.547313	d__Bacteria; p__Firmicutes; c__Clostridia; o__Clostridiales; f__Ruminococcaceae; g__Ruminococcaceae_UCG-013; s__uncultured_Clostridiales_bacterium
OTU58	1.94367e-05	9.59837e-05	0	0	0.205408	0.547313	d__Bacteria; p__Firmicutes; c__Clostridia; o__Clostridiales; f__Ruminococcaceae; g__Ruminiclostridium_5; s__uncultured_bacterium
OTU70	9.07046e-06	4.1456e-05	0	0	0.205408	0.547313	d__Bacteria; p__Firmicutes; c__Clostridia; o__Clostridiales; f__Ruminococcaceae; g__Ruminococcaceae_UCG-009; s__uncultured_bacterium
OTU235	1.81409e-05	7.28988e-05	0	0	0.205408	0.547313	d__Bacteria; p__Firmicutes; c__Clostridia; o__Clostridiales; f__Ruminococcaceae; g__Ruminococcaceae_UCG-010; s__uncultured_bacterium
OTU255	4.53523e-05	0.000196162	0	0	0.205408	0.547313	d__Bacteria; p__Firmicutes; c__Clostridia; o__Clostridiales; f__Ruminococcaceae; g__[Eubacterium]_coprostanoligenes_group
OTU288	1.94367e-05	7.2887e-05	0	0	0.205408	0.547313	d__Bacteria; p__Firmicutes; c__Clostridia; o__Clostridiales; f__Christensenellaceae; g__Christensenellaceae_R-7_group
OTU290	3.62818e-05	0.000178292	0	0	0.205408	0.547313	d__Bacteria; p__Firmicutes; c__Clostridia; o__Clostridiales; f__Ruminococcaceae; g__uncultured
OTU298	0.000139944	0.000692405	0	0	0.205408	0.547313	d__Bacteria; p__Firmicutes; c__Clostridia; o__Clostridiales; f__Ruminococcaceae; g__[Eubacterium]_coprostanoligenes_group; s__uncultured_bacterium
OTU301	3.88734e-06	1.5103e-05	0	0	0.205408	0.547313	d__Bacteria; p__Firmicutes; c__Clostridia; o__Clostridiales; f__Ruminococcaceae; g__Ruminococcaceae_UCG-013; s__uncultured_bacterium
OTU322	7.77467e-06	3.47121e-05	0	0	0.205408	0.547313	d__Bacteria; p__Bacteroidetes; c__Bacteroidia; o__Bacteroidales
OTU356	1.03662e-05	4.82316e-05	0	0	0.205408	0.547313	d__Bacteria; p__Firmicutes; c__Clostridia; o__Clostridiales; f__Ruminococcaceae; g__uncultured
OTU367	0.000215099	0.00113111	0	0	0.205408	0.547313	d__Bacteria; p__Tenericutes; c__Mollicutes; o__Mollicutes_RF9; f__norank; g__norank; s__uncultured_bacterium
OTU370	6.86764e-05	0.000317273	0	0	0.205408	0.547313	d__Bacteria; p__Proteobacteria; c__Betaproteobacteria; o__Burkholderiales; f__Comamonadaceae; g__Delftia; s__Delftia_tsuruhatensis
OTU425	3.88734e-06	1.5103e-05	0	0	0.205408	0.547313	d__Bacteria; p__Actinobacteria; c__Actinobacteria; o__Coriobacteriales; f__Coriobacteriaceae; g__uncultured; s__uncultured_bacterium
OTU440	0.000529974	0.00279726	0	0	0.205408	0.547313	d__Bacteria; p__Firmicutes; c__Negativicutes; o__Selenomonadales; f__Veillonellaceae; g__Mitsuokella; s__uncultured_bacterium
OTU441	0.000180113	0.000945985	0	0	0.205408	0.547313	d__Bacteria; p__Firmicutes; c__Clostridia; o__Clostridiales; f__Ruminococcaceae; g__Ruminococcus_1; s__Ruminococcus_champanellensis_18P13_=_JCM_17042
OTU456	6.47889e-06	2.80231e-05	0	0	0.205408	0.547313	d__Bacteria; p__Firmicutes; c__Clostridia; o__Clostridiales; f__Peptococcaceae
OTU465	0.000195663	0.000915704	0	0	0.205408	0.547313	d__Bacteria; p__Cyanobacteria; c__Cyanobacteria; o__Gastranaerophilales; f__norank; g__norank
OTU469	4.40565e-05	0.000175912	0	0	0.205408	0.547313	d__Bacteria; p__Firmicutes; c__Clostridia; o__Clostridiales; f__Ruminococcaceae; g__Ruminococcaceae_UCG-010; s__uncultured_bacterium
OTU496	0.000146423	0.000733288	0	0	0.205408	0.547313	d__Bacteria; p__Firmicutes; c__Clostridia; o__Clostridiales; f__Christensenellaceae; g__Christensenellaceae_R-7_group
OTU544	0.000203437	0.000944275	0	0	0.205408	0.547313	d__Bacteria; p__Firmicutes; c__Clostridia; o__Clostridiales; f__Ruminococcaceae; g__Ruminococcaceae_UCG-010; s__uncultured_bacterium
OTU559	0.00188925	0.00991197	0	0	0.205408	0.547313	d__Bacteria; p__Bacteroidetes; c__Bacteroidia; o__Bacteroidales; f__Prevotellaceae; g__Prevotellaceae_NK3B31_group; s__uncultured_organism
OTU584	1.94367e-05	9.59837e-05	0	0	0.205408	0.547313	d__Bacteria; p__Firmicutes; c__Clostridia; o__Clostridiales; f__Christensenellaceae; g__Christensenellaceae_R-7_group; s__uncultured_bacterium
OTU656	2.9803e-05	0.000144134	0	0	0.205408	0.547313	d__Bacteria; p__Firmicutes; c__Clostridia; o__Clostridiales; f__Ruminococcaceae; g__Ruminococcaceae_UCG-013; s__gut_metagenome
OTU729	5.18314e-06	2.14404e-05	0	0	0.205408	0.547313	d__Bacteria; p__Firmicutes; c__Clostridia; o__Clostridiales; f__Ruminococcaceae; g__Ruminococcaceae_UCG-010; s__uncultured_organism
OTU757	0.000265635	0.00139851	0	0	0.205408	0.547313	d__Bacteria; p__Firmicutes; c__Negativicutes; o__Selenomonadales; f__Veillonellaceae; g__Mitsuokella; s__uncultured_bacterium
OTU772	3.10987e-05	0.000150961	0	0	0.205408	0.547313	d__Bacteria; p__Bacteroidetes; c__Bacteroidia; o__Bacteroidales; f__Rikenellaceae; g__Rikenellaceae_RC9_gut_group; s__gut_metagenome
OTU783	2.72114e-05	0.000105721	0	0	0.205408	0.547313	d__Bacteria; p__Firmicutes; c__Clostridia; o__Clostridiales; f__Ruminococcaceae; g__Ruminococcaceae_UCG-010; s__uncultured_bacterium
OTU789	1.94367e-05	9.59837e-05	0	0	0.205408	0.547313	d__Bacteria; p__Firmicutes; c__Clostridia; o__Clostridiales; f__Ruminococcaceae; g__Ruminococcaceae_UCG-013
OTU815	1.03662e-05	4.82316e-05	0	0	0.205408	0.547313	d__Bacteria; p__Tenericutes; c__Mollicutes; o__Mollicutes_RF9; f__norank; g__norank
OTU828	0.00010755	0.000420049	0	0	0.205408	0.547313	d__Bacteria; p__Tenericutes; c__Mollicutes; o__Mollicutes_RF9; f__norank; g__norank; s__uncultured_bacterium
OTU894	0.000198254	0.00104198	0	0	0.205408	0.547313	d__Bacteria; p__Firmicutes; c__Clostridia; o__Clostridiales; f__Ruminococcaceae; g__Ruminococcaceae_UCG-014
OTU19	0.00152643	0.00222539	0.0033	0.00409197	0.209142	0.555471	d__Bacteria; p__Firmicutes; c__Clostridia; o__Clostridiales; f__Lachnospiraceae; g__Lachnospiraceae_UCG-010; s__uncultured_organism
OTU785	2.59156e-06	9.51546e-06	9.89505e-06	2.28969e-05	0.212204	0.560363	d__Bacteria; p__Firmicutes; c__Bacilli; o__Lactobacillales; f__Aerococcaceae; g__Abiotrophia; s__uncultured_bacterium
OTU417	8.16342e-05	9.75671e-05	4.61769e-05	8.01037e-05	0.212341	0.560363	d__Bacteria; p__Firmicutes; c__Clostridia; o__Clostridiales; f__Lachnospiraceae; g__Marvinbryantia; s__uncultured_bacterium
OTU282	0.0117151	0.0151889	0.00729925	0.0106861	0.213093	0.560557	d__Bacteria; p__Firmicutes; c__Clostridia; o__Clostridiales; f__Ruminococcaceae; g__Subdoligranulum
OTU677	5.18311e-06	2.74264e-05	4.94752e-06	1.2744e-05	0.220223	0.562061	d__Bacteria; p__Firmicutes; c__Bacilli; o__Lactobacillales; f__Lactobacillaceae; g__Lactobacillus; s__Lactobacillus_johnsonii
OTU323	0.000243607	0.00128905	5.44227e-05	0.000217042	0.220423	0.562061	d__Bacteria; p__Firmicutes; c__Bacilli; o__Lactobacillales; f__Lactobacillaceae; g__Lactobacillus; s__Lactobacillus_iners_AB-1
OTU100	0.000206029	0.00049679	3.7931e-05	9.79176e-05	0.223853	0.562061	d__Bacteria; p__Firmicutes; c__Clostridia; o__Clostridiales; f__Lachnospiraceae
OTU527	0.00182446	0.0063222	0.00935906	0.0188923	0.223872	0.562061	d__Bacteria; p__Firmicutes; c__Clostridia; o__Clostridiales; f__Lachnospiraceae; g__uncultured; s__Clostridium_sp._AT5
OTU387	2.59156e-06	9.51546e-06	8.24587e-06	1.91718e-05	0.224863	0.562061	d__Bacteria; p__Actinobacteria; c__Actinobacteria; o__Coriobacteriales; f__Coriobacteriaceae; g__Atopobium
OTU548	0.00341049	0.0128635	0.0128487	0.038146	0.225563	0.562061	d__Bacteria; p__Firmicutes; c__Negativicutes; o__Selenomonadales; f__Acidaminococcaceae; g__Phascolarctobacterium
OTU169	0.0308745	0.026304	0.0287484	0.0405761	0.225604	0.562061	d__Bacteria; p__Bacteroidetes; c__Bacteroidia; o__Bacteroidales; f__Bacteroidaceae; g__Bacteroides; s__Bacteroides_uniformis
OTU71	0.000916116	0.0029621	1.64917e-06	7.73531e-06	0.229663	0.562061	d__Bacteria; p__Firmicutes; c__Clostridia; o__Clostridiales; f__Ruminococcaceae; g__Ruminococcaceae_UCG-014; s__gut_metagenome
OTU81	9.07045e-06	1.88008e-05	3.29835e-06	1.06757e-05	0.23086	0.562061	d__Bacteria; p__Firmicutes; c__Clostridia; o__Clostridiales; f__Ruminococcaceae; g__Ruminiclostridium_5; s__uncultured_bacterium
OTU687	0.00116879	0.00350209	8.74063e-05	0.000313043	0.234459	0.562061	d__Bacteria; p__Firmicutes; c__Clostridia; o__Clostridiales; f__Ruminococcaceae; g__Ruminococcaceae_UCG-014; s__gut_metagenome
OTU640	1.94367e-05	5.54057e-05	1.64917e-06	7.73531e-06	0.236982	0.562061	d__Bacteria; p__Firmicutes; c__Clostridia; o__Clostridiales; f__Lachnospiraceae
OTU853	0.0195119	0.0443248	0.0314695	0.0592445	0.237007	0.562061	d__Bacteria; p__Proteobacteria; c__Gammaproteobacteria; o__Enterobacteriales; f__Enterobacteriaceae; g__Escherichia-Shigella
OTU596	0.00027341	0.000443424	0.000417241	0.00132675	0.23762	0.562061	d__Bacteria; p__Firmicutes; c__Negativicutes; o__Selenomonadales; f__Veillonellaceae; g__Allisonella; s__uncultured_bacterium
OTU228	0.00226243	0.00730535	0.000600299	0.00280756	0.23842	0.562061	d__Bacteria; p__Proteobacteria; c__Deltaproteobacteria; o__Desulfovibrionales; f__Desulfovibrionaceae; g__Desulfovibrio
OTU6	1.68451e-05	5.45186e-05	9.07046e-05	0.000291924	0.239569	0.562061	d__Bacteria; p__Firmicutes; c__Negativicutes; o__Selenomonadales; f__Veillonellaceae; g__Megasphaera; s__Megasphaera_micronuciformis
OTU436	0.00368261	0.00713637	0.00395637	0.00457607	0.240803	0.562061	d__Bacteria; p__Firmicutes; c__Clostridia; o__Clostridiales; f__Ruminococcaceae; g__Flavonifractor; s__Flavonifractor_plautii
OTU507	0.000535157	0.00115873	0.000944977	0.00164667	0.241623	0.562061	d__Bacteria; p__Firmicutes; c__Clostridia; o__Clostridiales; f__Lachnospiraceae; g__Lachnoclostridium
OTU309	0.00802606	0.00948483	0.00529055	0.00877282	0.243308	0.562061	d__Bacteria; p__Bacteroidetes; c__Bacteroidia; o__Bacteroidales; f__Rikenellaceae; g__Alistipes
OTU670	7.77468e-06	2.06122e-05	1.64917e-06	7.73531e-06	0.244341	0.562061	d__Bacteria; p__Firmicutes; c__Clostridia; o__Clostridiales; f__Ruminococcaceae
OTU293	9.07048e-06	2.54165e-05	1.64917e-06	7.73531e-06	0.244382	0.562061	d__Bacteria; p__Firmicutes; c__Clostridia; o__Clostridiales; f__Ruminococcaceae; g__Ruminiclostridium_5
OTU91	0.000121803	0.000493359	8.08095e-05	0.000363152	0.244489	0.562061	d__Bacteria; p__Bacteroidetes; c__Bacteroidia; o__Bacteroidales; f__Porphyromonadaceae; g__Barnesiella; s__gut_metagenome
OTU109	4.79438e-05	0.000162574	3.29835e-06	1.54706e-05	0.24455	0.562061	d__Bacteria; p__Firmicutes; c__Clostridia; o__Clostridiales; f__Peptococcaceae; g__uncultured; s__uncultured_organism
OTU589	1.1662e-05	2.62258e-05	4.94752e-06	1.6964e-05	0.250276	0.562061	d__Bacteria; p__Firmicutes; c__Clostridia; o__Clostridiales; f__Ruminococcaceae
OTU230	0.000104958	0.000297281	2.63868e-05	8.61369e-05	0.250835	0.562061	d__Bacteria; p__Firmicutes; c__Clostridia; o__Clostridiales; f__Ruminococcaceae; g__Ruminococcaceae_UCG-005; s__uncultured_prokaryote
OTU678	0.00308136	0.00688513	0.00282009	0.00786075	0.250959	0.562061	d__Bacteria; p__Firmicutes; c__Clostridia; o__Clostridiales; f__Ruminococcaceae; g__[Eubacterium]_coprostanoligenes_group
OTU896	1.1662e-05	4.19569e-05	1.64917e-06	7.73531e-06	0.251821	0.562061	d__Bacteria; p__Firmicutes; c__Clostridia; o__Clostridiales; f__Ruminococcaceae
OTU451	0.00350897	0.00977044	0.00363478	0.00592875	0.252697	0.562061	d__Bacteria; p__Firmicutes; c__Clostridia; o__Clostridiales; f__Lachnospiraceae; g__uncultured
OTU269	0.00678989	0.00958776	0.00996926	0.0114033	0.252777	0.562061	d__Bacteria; p__Firmicutes; c__Clostridia; o__Clostridiales; f__Lachnospiraceae; g__Lachnoclostridium; s__human_gut_metagenome
OTU893	5.70143e-05	0.000178955	1.48426e-05	5.56011e-05	0.257125	0.562061	d__Bacteria; p__Synergistetes; c__Synergistia; o__Synergistales; f__Synergistaceae; g__Cloacibacillus; s__Cloacibacillus_evryensis_DSM_19522
OTU20	0	0	6.92653e-05	0.000324883	0.259256	0.562061	d__Bacteria; p__Firmicutes; c__Clostridia; o__Clostridiales; f__Ruminococcaceae
OTU33	0	0	1.64917e-06	7.73531e-06	0.259256	0.562061	d__Bacteria; p__Actinobacteria; c__Actinobacteria; o__Coriobacteriales; f__Coriobacteriaceae; g__Senegalimassilia; s__uncultured_bacterium
OTU57	0	0	1.81409e-05	8.50884e-05	0.259256	0.562061	d__Bacteria; p__Firmicutes; c__Clostridia; o__Clostridiales; f__Ruminococcaceae; g__Ruminococcaceae_UCG-010; s__gut_metagenome
OTU83	0	0	0.000314992	0.00147744	0.259256	0.562061	d__Bacteria; p__Bacteroidetes; c__Bacteroidia; o__Bacteroidales; f__Bacteroidales_S24-7_group; g__norank; s__uncultured_bacterium
OTU84	0	0	8.24586e-06	3.86765e-05	0.259256	0.562061	d__Bacteria; p__Firmicutes; c__Clostridia; o__Clostridiales; f__Ruminococcaceae; g__Ruminiclostridium_1; s__uncultured_bacterium
OTU86	0	0	1.64917e-06	7.73531e-06	0.259256	0.562061	d__Bacteria; p__Proteobacteria; c__Betaproteobacteria; o__Nitrosomonadales; f__Nitrosomonadaceae; g__Nitrosomonas; s__uncultured_bacterium
OTU94	0	0	4.94755e-06	2.3206e-05	0.259256	0.562061	d__Bacteria; p__Bacteroidetes; c__Bacteroidia; o__Bacteroidales; f__Porphyromonadaceae; g__uncultured; s__gut_metagenome
OTU120	0	0	0.000305097	0.00143103	0.259256	0.562061	d__Bacteria; p__Bacteroidetes; c__Bacteroidia; o__Bacteroidales; f__Bacteroidales_S24-7_group; g__norank; s__uncultured_organism
OTU130	0	0	3.29835e-06	1.54706e-05	0.259256	0.562061	d__Bacteria; p__Firmicutes; c__Negativicutes; o__Selenomonadales; f__Veillonellaceae; g__Veillonella; s__uncultured_methanogenic_archaeon
OTU152	0	0	1.64917e-06	7.73531e-06	0.259256	0.562061	d__Bacteria; p__Bacteroidetes; c__Bacteroidia; o__Bacteroidales; f__Prevotellaceae; g__Prevotella_9
OTU153	0	0	3.29835e-06	1.54706e-05	0.259256	0.562061	d__Bacteria; p__Fusobacteria; c__Fusobacteriia; o__Fusobacteriales; f__Fusobacteriaceae; g__Fusobacterium
OTU160	0	0	1.64917e-06	7.73531e-06	0.259256	0.562061	d__Bacteria; p__Saccharibacteria; c__norank; o__norank; f__norank; g__norank; s__uncultured_bacterium
OTU226	0	0	6.59668e-06	3.09412e-05	0.259256	0.562061	d__Bacteria; p__Proteobacteria; c__Gammaproteobacteria; o__Aeromonadales; f__Succinivibrionaceae; g__Succinatimonas; s__Succinatimonas_hippei
OTU268	0	0	1.64917e-06	7.73531e-06	0.259256	0.562061	d__Bacteria; p__Synergistetes; c__Synergistia; o__Synergistales; f__Synergistaceae; g__Synergistes; s__uncultured_organism
OTU295	0	0	6.76161e-05	0.000317148	0.259256	0.562061	d__Bacteria; p__Bacteroidetes; c__Bacteroidia; o__Bacteroidales; f__Prevotellaceae; g__Prevotella; s__Prevotella_amnii
OTU308	0	0	0.000235832	0.00110615	0.259256	0.562061	d__Bacteria; p__Firmicutes; c__Negativicutes; o__Selenomonadales; f__Veillonellaceae; g__Megasphaera
OTU312	0	0	0.000178111	0.000835414	0.259256	0.562061	d__Bacteria; p__Bacteroidetes; c__Bacteroidia; o__Bacteroidales; f__Bacteroidales_S24-7_group; g__norank
OTU358	0	0	1.64917e-05	7.73531e-05	0.259256	0.562061	d__Bacteria; p__Bacteroidetes; c__Bacteroidia; o__Bacteroidales; f__Porphyromonadaceae; g__Parabacteroides
OTU374	0	0	1.64917e-06	7.73531e-06	0.259256	0.562061	d__Bacteria; p__Firmicutes; c__Clostridia; o__Clostridiales
OTU389	0	0	3.29835e-06	1.54706e-05	0.259256	0.562061	d__Bacteria; p__Fusobacteria; c__Fusobacteriia; o__Fusobacteriales; f__Leptotrichiaceae; g__Sneathia
OTU415	0	0	0.000107196	0.000502795	0.259256	0.562061	d__Bacteria; p__Bacteroidetes; c__Bacteroidia; o__Bacteroidales; f__uncultured; g__uncultured; s__uncultured_organism
OTU428	0	0	0.000155022	0.00072712	0.259256	0.562061	d__Bacteria; p__Bacteroidetes; c__Bacteroidia; o__Bacteroidales; f__Bacteroidales_S24-7_group; g__norank; s__uncultured_organism
OTU467	0	0	1.64917e-06	7.73531e-06	0.259256	0.562061	d__Bacteria; p__Chloroflexi; c__Thermomicrobia; o__AKYG1722; f__norank; g__norank; s__uncultured_Chloroflexi_bacterium
OTU485	0	0	2.47376e-05	0.00011603	0.259256	0.562061	d__Bacteria; p__Fusobacteria; c__Fusobacteriia; o__Fusobacteriales; f__Fusobacteriaceae; g__Cetobacterium; s__uncultured_bacterium
OTU493	0	0	3.46327e-05	0.000162442	0.259256	0.562061	d__Bacteria; p__Bacteroidetes; c__Bacteroidia; o__Bacteroidales; f__Rikenellaceae; g__Alistipes; s__uncultured_bacterium
OTU546	0	0	1.64917e-06	7.73531e-06	0.259256	0.562061	d__Bacteria; p__Firmicutes; c__Clostridia; o__Clostridiales; f__Ruminococcaceae; g__Fastidiosipila; s__Clostridiales_bacterium_KA00274
OTU568	0	0	1.64917e-06	7.73531e-06	0.259256	0.562061	d__Bacteria; p__Firmicutes; c__Clostridia; o__Clostridiales; f__Ruminococcaceae; g__Ruminococcaceae_UCG-009; s__uncultured_bacterium
OTU582	0	0	0.00186687	0.00875638	0.259256	0.562061	d__Bacteria; p__Firmicutes; c__Negativicutes; o__Selenomonadales; f__Acidaminococcaceae; g__Phascolarctobacterium
OTU597	0	0	1.64917e-06	7.73531e-06	0.259256	0.562061	d__Bacteria; p__Actinobacteria; c__Actinobacteria; o__Coriobacteriales; f__Coriobacteriaceae; g__Atopobium; s__Atopobium_vaginae
OTU612	0	0	0.000582159	0.00273057	0.259256	0.562061	d__Bacteria; p__Proteobacteria; c__Betaproteobacteria; o__Burkholderiales; f__Alcaligenaceae; g__Sutterella; s__Sutterella_parvirubra
OTU636	0	0	1.48426e-05	6.96179e-05	0.259256	0.562061	d__Bacteria; p__Bacteroidetes; c__Bacteroidia; o__Bacteroidales; f__Rikenellaceae; g__Alistipes
OTU664	0	0	1.31934e-05	6.18826e-05	0.259256	0.562061	d__Bacteria; p__Firmicutes; c__Bacilli; o__Lactobacillales; f__Aerococcaceae; g__Aerococcus; s__Aerococcus_christensenii
OTU700	0	0	1.64917e-06	7.73531e-06	0.259256	0.562061	d__Bacteria; p__Firmicutes; c__Clostridia; o__Clostridiales; f__Ruminococcaceae; g__[Eubacterium]_coprostanoligenes_group
OTU725	0	0	6.59668e-06	3.09412e-05	0.259256	0.562061	d__Bacteria; p__Verrucomicrobia; c__Opitutae; o__Opitutae_vadinHA64; f__norank; g__norank; s__uncultured_bacterium
OTU754	0	0	1.64917e-06	7.73531e-06	0.259256	0.562061	d__Bacteria; p__Firmicutes; c__Negativicutes; o__Selenomonadales; f__Veillonellaceae; g__Megasphaera; s__uncultured_bacterium
OTU767	0	0	2.63868e-05	0.000123765	0.259256	0.562061	d__Bacteria; p__Tenericutes; c__Mollicutes; o__Mycoplasmatales; f__Mycoplasmataceae; g__Mycoplasma; s__Mycoplasma_hominis
OTU840	0	0	1.64917e-06	7.73531e-06	0.259256	0.562061	d__Bacteria; p__Firmicutes; c__Clostridia; o__Clostridiales; f__Christensenellaceae; g__Christensenellaceae_R-7_group
OTU850	0	0	5.60719e-05	0.000263001	0.259256	0.562061	d__Bacteria; p__Bacteroidetes; c__Bacteroidia; o__Bacteroidales; f__Prevotellaceae; g__Prevotellaceae_UCG-001; s__uncultured_bacterium
OTU366	6.09017e-05	0.000248452	8.24586e-06	3.86765e-05	0.260101	0.562418	d__Bacteria; p__Firmicutes; c__Clostridia; o__Clostridiales; f__Ruminococcaceae; g__Ruminococcaceae_NK4A214_group; s__gut_metagenome
OTU829	3.10987e-05	0.000130896	0.000148426	0.000468117	0.262335	0.565766	d__Bacteria; p__Fusobacteria; c__Fusobacteriia; o__Fusobacteriales; f__Fusobacteriaceae; g__Fusobacterium
OTU665	2.98029e-05	6.91604e-05	3.46327e-05	0.000147049	0.263441	0.565945	d__Bacteria; p__Firmicutes; c__Clostridia; o__Clostridiales; f__Ruminococcaceae; g__Ruminococcaceae_NK4A214_group; s__uncultured_organism
OTU792	0.000781355	0.00136711	0.000590404	0.000971751	0.263788	0.565945	d__Bacteria; p__Actinobacteria; c__Actinobacteria; o__Coriobacteriales; f__Coriobacteriaceae; g__Collinsella; s__Collinsella_aerofaciens
OTU61	3.88734e-05	0.000152316	6.59668e-06	3.09412e-05	0.268044	0.573586	d__Bacteria; p__Firmicutes; c__Clostridia; o__Clostridiales; f__Ruminococcaceae
OTU277	2.59156e-05	5.82999e-05	6.5967e-06	1.81801e-05	0.274783	0.580967	d__Bacteria; p__Firmicutes; c__Erysipelotrichia; o__Erysipelotrichales; f__Erysipelotrichaceae; g__Dielma; s__uncultured_organism
OTU178	1.42536e-05	3.99152e-05	6.59668e-06	3.09412e-05	0.276154	0.580967	d__Bacteria; p__Firmicutes; c__Clostridia; o__Clostridiales; f__Ruminococcaceae
OTU107	1.42536e-05	4.97073e-05	9.89505e-06	4.64119e-05	0.276282	0.580967	d__Bacteria; p__Firmicutes; c__Erysipelotrichia; o__Erysipelotrichales; f__Erysipelotrichaceae; g__Erysipelatoclostridium; s__[Clostridium]_spiroforme
OTU755	2.46198e-05	9.21331e-05	1.15442e-05	5.41472e-05	0.276282	0.580967	d__Bacteria; p__Firmicutes; c__Clostridia; o__Clostridiales; f__Family_XI; g__Peptoniphilus; s__uncultured_organism
OTU138	7.90426e-05	0.000271518	4.28785e-05	0.000201118	0.276324	0.580967	d__Bacteria; p__Firmicutes; c__Clostridia; o__Clostridiales; f__Ruminococcaceae; g__Ruminococcaceae_UCG-010; s__gut_metagenome
OTU492	0.00119989	0.00477492	0.000250675	0.00117577	0.276324	0.580967	d__Bacteria; p__Firmicutes; c__Clostridia; o__Clostridiales; f__Ruminococcaceae; g__Ruminococcus_2; s__uncultured_organism
OTU232	0.000658256	0.00159932	0.000735532	0.00195227	0.276485	0.580967	d__Bacteria; p__Firmicutes; c__Clostridia; o__Clostridiales; f__Lachnospiraceae; g__Lachnospiraceae_UCG-001
OTU132	0.000695834	0.000810689	0.00046012	0.000486822	0.27712	0.580967	d__Bacteria; p__Firmicutes; c__Clostridia; o__Clostridiales; f__Lachnospiraceae; g__Coprococcus_3
OTU64	0.00104569	0.00354472	0.000206147	0.000881168	0.281481	0.588617	d__Bacteria; p__Proteobacteria; c__Betaproteobacteria; o__Burkholderiales; f__Alcaligenaceae; g__Sutterella
OTU616	0.0137715	0.028045	0.0091925	0.0185135	0.284749	0.593946	d__Bacteria; p__Bacteroidetes; c__Bacteroidia; o__Bacteroidales; f__Bacteroidaceae; g__Bacteroides; s__Bacteroides_massiliensis
OTU198	1.94367e-05	4.78511e-05	1.15442e-05	3.77822e-05	0.290702	0.597456	d__Bacteria; p__Firmicutes; c__Clostridia; o__Clostridiales; f__Ruminococcaceae; g__Anaerofilum; s__uncultured_bacterium
OTU793	5.18311e-06	1.2929e-05	1.81409e-05	8.50884e-05	0.292796	0.597456	d__Bacteria; p__Firmicutes; c__Clostridia; o__Clostridiales; f__Ruminococcaceae; g__Oscillospira; s__uncultured_bacterium
OTU576	7.77469e-06	2.28555e-05	1.15442e-05	5.41472e-05	0.293053	0.597456	d__Bacteria; p__Firmicutes; c__Clostridia; o__Clostridiales; f__Ruminococcaceae; g__Ruminiclostridium_5; s__uncultured_bacterium
OTU667	7.77468e-06	2.06122e-05	1.15442e-05	5.41472e-05	0.293139	0.597456	d__Bacteria; p__Firmicutes; c__Clostridia; o__Clostridiales; f__Ruminococcaceae; g__Caproiciproducens
OTU569	5.3127e-05	0.000158143	4.61769e-05	0.000216589	0.293224	0.597456	d__Bacteria; p__Actinobacteria; c__Actinobacteria; o__Coriobacteriales; f__Coriobacteriaceae; g__Senegalimassilia; s__uncultured_bacterium
OTU364	0.00039003	0.000707513	0.000471664	0.00130648	0.294294	0.597456	d__Bacteria; p__Proteobacteria; c__Gammaproteobacteria; o__Enterobacteriales; f__Enterobacteriaceae; g__Citrobacter
OTU397	9.97751e-05	0.000123186	6.43178e-05	6.98629e-05	0.298372	0.597456	d__Bacteria; p__Actinobacteria; c__Actinobacteria; o__Actinomycetales; f__Actinomycetaceae; g__Actinomyces; s__uncultured_organism
OTU177	0.000104958	0.000399081	1.81409e-05	5.45665e-05	0.307112	0.597456	d__Bacteria; p__Firmicutes; c__Clostridia; o__Clostridiales; f__Lachnospiraceae
OTU244	0.00329517	0.0140311	0.000717391	0.001412	0.31102	0.597456	d__Bacteria; p__Bacteroidetes; c__Bacteroidia; o__Bacteroidales; f__Bacteroidaceae; g__Bacteroides; s__Bacteroides_nordii
OTU549	0.000820229	0.00187692	0.000351274	0.000633228	0.314565	0.597456	d__Bacteria; p__Firmicutes; c__Clostridia; o__Clostridiales; f__Lachnospiraceae
OTU42	0.00292717	0.00370217	0.00296357	0.00568798	0.316927	0.597456	d__Bacteria; p__Bacteroidetes; c__Bacteroidia; o__Bacteroidales; f__Rikenellaceae; g__Alistipes; s__Alistipes_shahii
OTU159	2.59156e-05	4.721e-05	2.8036e-05	8.37382e-05	0.318225	0.597456	d__Bacteria; p__Firmicutes; c__Clostridia; o__Clostridiales; f__Family_XIII; g__Family_XIII_AD3011_group; s__uncultured_organism
OTU689	0.000281184	0.00075071	6.26686e-05	0.000166897	0.321438	0.597456	d__Bacteria; p__Firmicutes; c__Clostridia; o__Clostridiales; f__Ruminococcaceae; g__Anaerotruncus; s__uncultured_organism
OTU25	0.00235573	0.0040243	0.00262219	0.00379873	0.323468	0.597456	d__Bacteria; p__Firmicutes; c__Clostridia; o__Clostridiales; f__Lachnospiraceae; g__Blautia; s__Ruminococcus_sp._5_1_39BFAA
OTU570	7.77467e-06	1.51605e-05	8.2459e-06	2.72703e-05	0.326163	0.597456	d__Bacteria; p__Firmicutes; c__Clostridia; o__Clostridiales; f__Ruminococcaceae; g__Acetanaerobacterium; s__uncultured_rumen_bacterium
OTU129	1.81409e-05	4.98646e-05	6.5967e-06	1.81801e-05	0.326176	0.597456	d__Bacteria; p__Firmicutes; c__Clostridia; o__Clostridiales; f__Lachnospiraceae
OTU884	0.000124395	0.000538548	4.28786e-05	6.58964e-05	0.334187	0.597456	d__Bacteria; p__Firmicutes; c__Bacilli; o__Bacillales; f__Family_XI; g__Gemella; s__uncultured_organism
OTU855	0.00143961	0.00265735	0.00343193	0.00951025	0.337747	0.597456	d__Bacteria; p__Bacteroidetes; c__Bacteroidia; o__Bacteroidales; f__Bacteroidaceae; g__Bacteroides
OTU892	0.000317466	0.00106919	0.000247376	0.000935697	0.34846	0.597456	d__Bacteria; p__Firmicutes; c__Clostridia; o__Clostridiales; f__Ruminococcaceae; g__Anaerotruncus; s__uncultured_organism
OTU408	6.73806e-05	0.000119199	5.27736e-05	0.000110689	0.35294	0.597456	d__Bacteria; p__Firmicutes; c__Clostridia; o__Clostridiales; f__Lachnospiraceae
OTU98	4.1465e-05	0.000110717	4.12294e-05	0.000132149	0.363151	0.597456	d__Bacteria; p__Firmicutes; c__Clostridia; o__Clostridiales; f__Ruminococcaceae; g__Anaerotruncus; s__uncultured_bacterium
OTU175	7.77468e-06	1.80929e-05	3.29835e-06	1.06757e-05	0.363302	0.597456	d__Bacteria; p__Proteobacteria; c__Betaproteobacteria; o__Burkholderiales; f__Alcaligenaceae; g__Achromobacter
OTU8	0.00269393	0.00816336	9.89503e-06	3.20272e-05	0.36566	0.597456	d__Bacteria; p__Bacteroidetes; c__Bacteroidia; o__Bacteroidales; f__Porphyromonadaceae; g__Coprobacter
OTU645	0.000204733	0.000211837	0.000173163	0.000215937	0.370797	0.597456	d__Bacteria; p__Firmicutes; c__Clostridia; o__Clostridiales; f__Lachnospiraceae; g__Dorea; s__Dorea_formicigenerans_ATCC_27755
OTU910	1.1662e-05	1.98811e-05	3.29835e-05	6.70961e-05	0.372379	0.597456	d__Bacteria; p__Bacteroidetes; c__Bacteroidia; o__Bacteroidales; f__Bacteroidaceae; g__Bacteroides
OTU5	4.53523e-05	0.000239982	0	0	0.375399	0.597456	d__Bacteria; p__Tenericutes; c__Mollicutes; o__Mollicutes_RF9; f__norank; g__norank; s__uncultured_bacterium
OTU12	1.03662e-05	5.4853e-05	0	0	0.375399	0.597456	d__Bacteria; p__Firmicutes; c__Clostridia; o__Clostridiales; f__Lachnospiraceae; g__Tyzzerella
OTU16	1.55494e-05	8.22795e-05	0	0	0.375399	0.597456	d__Bacteria; p__Tenericutes; c__Mollicutes; o__Mollicutes_RF9; f__norank; g__norank; s__uncultured_bacterium
OTU17	6.47889e-06	3.42831e-05	0	0	0.375399	0.597456	d__Bacteria; p__Actinobacteria; c__Actinobacteria; o__Actinomycetales; f__Actinomycetaceae; g__Varibaculum; s__uncultured_bacterium
OTU49	1.55494e-05	8.22795e-05	0	0	0.375399	0.597456	d__Bacteria; p__Firmicutes; c__Clostridia; o__Clostridiales; f__Clostridiales_vadinBB60_group; g__norank
OTU51	5.18311e-06	2.74264e-05	0	0	0.375399	0.597456	d__Bacteria; p__Firmicutes; c__Bacilli; o__Lactobacillales; f__Lactobacillaceae; g__Lactobacillus
OTU75	0.000527382	0.00279065	0	0	0.375399	0.597456	d__Bacteria; p__Bacteroidetes; c__Bacteroidia; o__Bacteroidales; f__Prevotellaceae; g__Alloprevotella; s__uncultured_bacterium
OTU105	1.03662e-05	5.4853e-05	0	0	0.375399	0.597456	d__Bacteria; p__Firmicutes; c__Clostridia; o__Clostridiales; f__Family_XI; g__Finegoldia
OTU113	5.18311e-06	2.74264e-05	0	0	0.375399	0.597456	d__Bacteria; p__Firmicutes; c__Erysipelotrichia; o__Erysipelotrichales; f__Erysipelotrichaceae; g__Faecalitalea; s__Faecalitalea_cylindroides
OTU151	1.29578e-06	6.85662e-06	0	0	0.375399	0.597456	d__Bacteria; p__Firmicutes; c__Clostridia; o__Clostridiales; f__Christensenellaceae; g__uncultured; s__uncultured_bacterium
OTU155	1.29578e-06	6.85662e-06	0	0	0.375399	0.597456	d__Bacteria; p__Firmicutes; c__Clostridia; o__Clostridiales; f__Ruminococcaceae
OTU173	3.88736e-06	2.057e-05	0	0	0.375399	0.597456	d__Bacteria; p__Firmicutes; c__Clostridia; o__Clostridiales; f__Ruminococcaceae; g__Ruminiclostridium; s__uncultured_bacterium
OTU184	1.29578e-05	6.85662e-05	0	0	0.375399	0.597456	d__Bacteria; p__Firmicutes; c__Negativicutes; o__Selenomonadales; f__Acidaminococcaceae; g__Succiniclasticum; s__uncultured_organism
OTU185	7.77468e-06	4.11397e-05	0	0	0.375399	0.597456	d__Bacteria; p__Firmicutes; c__Clostridia; o__Clostridiales; f__Clostridiales_vadinBB60_group; g__norank; s__uncultured_bacterium
OTU186	3.88736e-06	2.057e-05	0	0	0.375399	0.597456	d__Bacteria; p__Saccharibacteria; c__norank; o__norank; f__norank; g__norank
OTU195	1.29578e-06	6.85662e-06	0	0	0.375399	0.597456	d__Bacteria; p__Firmicutes; c__Clostridia; o__Clostridiales; f__Christensenellaceae; g__Christensenellaceae_R-7_group; s__uncultured_bacterium
OTU199	7.77468e-06	4.11397e-05	0	0	0.375399	0.597456	d__Bacteria; p__Tenericutes; c__Mollicutes; o__Mollicutes_RF9; f__norank; g__norank; s__uncultured_bacterium
OTU200	2.3324e-05	0.000123419	0	0	0.375399	0.597456	d__Bacteria; p__Firmicutes; c__Clostridia; o__Clostridiales; f__Ruminococcaceae
OTU202	3.88734e-05	0.000205699	0	0	0.375399	0.597456	d__Bacteria; p__Firmicutes; c__Clostridia; o__Clostridiales; f__Family_XI; g__Anaerococcus
OTU205	2.3324e-05	0.000123419	0	0	0.375399	0.597456	d__Bacteria; p__Firmicutes; c__Clostridia; o__Clostridiales; f__Ruminococcaceae; g__Ruminococcaceae_UCG-013; s__uncultured_bacterium
OTU207	0.000194367	0.00102849	0	0	0.375399	0.597456	d__Bacteria; p__Bacteroidetes; c__Bacteroidia; o__Bacteroidales; f__Bacteroidaceae; g__Bacteroides; s__Bacteroidaceae_bacterium_DJF_B220
OTU210	6.47889e-06	3.42831e-05	0	0	0.375399	0.597456	d__Bacteria; p__Firmicutes; c__Clostridia; o__Clostridiales; f__Ruminococcaceae; g__Anaerotruncus
OTU221	2.59156e-06	1.37133e-05	0	0	0.375399	0.597456	d__Bacteria; p__Firmicutes; c__Clostridia; o__Clostridiales; f__Ruminococcaceae; g__[Eubacterium]_coprostanoligenes_group
OTU225	2.59156e-06	1.37133e-05	0	0	0.375399	0.597456	d__Bacteria; p__Firmicutes; c__Clostridia; o__Clostridiales; f__Ruminococcaceae
OTU233	1.29578e-06	6.85662e-06	0	0	0.375399	0.597456	d__Bacteria; p__Firmicutes; c__Clostridia; o__Clostridiales; f__Ruminococcaceae; g__Ruminococcaceae_UCG-013
OTU238	1.68451e-05	8.91361e-05	0	0	0.375399	0.597456	d__Bacteria; p__Bacteroidetes; c__Flavobacteriia; o__Flavobacteriales; f__Flavobacteriaceae; g__uncultured; s__gut_metagenome
OTU241	1.03662e-05	5.4853e-05	0	0	0.375399	0.597456	d__Bacteria; p__Firmicutes; c__Clostridia; o__Clostridiales; f__Ruminococcaceae; g__Ruminococcaceae_UCG-010
OTU246	1.29578e-06	6.85662e-06	0	0	0.375399	0.597456	d__Bacteria; p__Firmicutes; c__Clostridia; o__Clostridiales; f__Ruminococcaceae
OTU250	3.88736e-06	2.057e-05	0	0	0.375399	0.597456	d__Bacteria; p__Firmicutes; c__Clostridia; o__Clostridiales; f__Christensenellaceae
OTU256	1.29578e-06	6.85662e-06	0	0	0.375399	0.597456	d__Bacteria; p__Proteobacteria; c__Betaproteobacteria; o__Burkholderiales; f__Alcaligenaceae; g__Sutterella; s__Sutterellaceae_bacterium_Marseille-P2968
OTU258	1.29578e-06	6.85662e-06	0	0	0.375399	0.597456	d__Bacteria; p__Firmicutes; c__Clostridia; o__Clostridiales; f__Ruminococcaceae; g__Ruminococcaceae_UCG-013; s__uncultured_bacterium
OTU273	0.000142536	0.000754228	0	0	0.375399	0.597456	d__Bacteria; p__Bacteroidetes; c__Bacteroidia; o__Bacteroidales; f__Prevotellaceae; g__Alloprevotella; s__Prevotellaceae_bacterium_Marseille-P2831
OTU287	1.42536e-05	7.54228e-05	0	0	0.375399	0.597456	d__Bacteria; p__Firmicutes; c__Clostridia; o__Clostridiales; f__Christensenellaceae; g__Christensenellaceae_R-7_group
OTU300	1.29578e-06	6.85662e-06	0	0	0.375399	0.597456	d__Bacteria; p__Proteobacteria; c__Alphaproteobacteria; o__Rhizobiales; f__Bradyrhizobiaceae; g__Bosea
OTU310	1.29578e-06	6.85662e-06	0	0	0.375399	0.597456	d__Bacteria; p__Firmicutes; c__Clostridia; o__Clostridiales; f__Lachnospiraceae; g__Stomatobaculum; s__uncultured_bacterium
OTU324	7.77468e-06	4.11397e-05	0	0	0.375399	0.597456	d__Bacteria; p__Firmicutes; c__Negativicutes; o__Selenomonadales; f__Veillonellaceae; g__Dialister; s__Veillonellaceae_bacterium_DNF00626
OTU327	1.29578e-06	6.85662e-06	0	0	0.375399	0.597456	d__Bacteria; p__Actinobacteria; c__Actinobacteria; o__Coriobacteriales; f__Coriobacteriaceae
OTU350	6.47889e-06	3.42831e-05	0	0	0.375399	0.597456	d__Bacteria; p__Actinobacteria; c__Actinobacteria; o__Bifidobacteriales; f__Bifidobacteriaceae; g__Bifidobacterium; s__Bifidobacterium_animalis
OTU354	1.29578e-06	6.85662e-06	0	0	0.375399	0.597456	d__Bacteria; p__Firmicutes; c__Clostridia; o__Clostridiales; f__Christensenellaceae; g__uncultured
OTU355	9.58877e-05	0.00050739	0	0	0.375399	0.597456	d__Bacteria; p__Firmicutes; c__Clostridia; o__Clostridiales; f__Ruminococcaceae; g__Ruminococcaceae_UCG-013
OTU357	3.62818e-05	0.000191985	0	0	0.375399	0.597456	d__Bacteria; p__Firmicutes; c__Clostridia; o__Clostridiales; f__Clostridiales_vadinBB60_group; g__norank
OTU376	1.81409e-05	9.59928e-05	0	0	0.375399	0.597456	d__Bacteria; p__Firmicutes; c__Clostridia; o__Clostridiales; f__Clostridiales_vadinBB60_group; g__norank
OTU378	1.29578e-06	6.85662e-06	0	0	0.375399	0.597456	d__Bacteria; p__Firmicutes; c__Clostridia; o__Clostridiales; f__Ruminococcaceae; g__Ruminococcaceae_UCG-010
OTU386	0.000634932	0.00335975	0	0	0.375399	0.597456	d__Bacteria; p__Bacteroidetes; c__Bacteroidia; o__Bacteroidales; f__Prevotellaceae; g__Prevotellaceae_UCG-001; s__uncultured_bacterium
OTU401	0.000759327	0.00401798	0	0	0.375399	0.597456	d__Bacteria; p__Bacteroidetes; c__Bacteroidia; o__Bacteroidales; f__Bacteroidales_S24-7_group; g__norank; s__Porphyromonadaceae_bacterium_C941
OTU402	5.18311e-06	2.74264e-05	0	0	0.375399	0.597456	d__Bacteria; p__Firmicutes; c__Clostridia; o__Clostridiales; f__Family_XI; g__Peptoniphilus
OTU414	0.000168451	0.000891361	0	0	0.375399	0.597456	d__Bacteria; p__Firmicutes; c__Clostridia; o__Clostridiales; f__Lachnospiraceae; g__Butyrivibrio
OTU424	1.29578e-06	6.85662e-06	0	0	0.375399	0.597456	d__Bacteria; p__Firmicutes; c__Clostridia; o__Clostridiales; f__Christensenellaceae; g__Christensenellaceae_R-7_group; s__uncultured_bacterium
OTU435	0.000263043	0.00139189	0	0	0.375399	0.597456	d__Bacteria; p__Firmicutes; c__Clostridia; o__Clostridiales; f__Ruminococcaceae; g__Ruminococcaceae_UCG-014
OTU457	0.000159381	0.000843365	0	0	0.375399	0.597456	d__Bacteria; p__Firmicutes; c__Clostridia; o__Clostridiales; f__Ruminococcaceae; g__Ruminococcus_1
OTU458	5.18311e-06	2.74264e-05	0	0	0.375399	0.597456	d__Bacteria; p__Firmicutes; c__Clostridia; o__Clostridiales; f__Ruminococcaceae; g__Ruminococcaceae_UCG-013; s__uncultured_bacterium
OTU476	3.10987e-05	0.000164559	0	0	0.375399	0.597456	d__Bacteria; p__Firmicutes; c__Clostridia; o__Clostridiales; f__Clostridiales_vadinBB60_group; g__norank
OTU479	6.47889e-06	3.42831e-05	0	0	0.375399	0.597456	d__Bacteria; p__Proteobacteria; c__Betaproteobacteria; o__Burkholderiales; f__Alcaligenaceae; g__Sutterella
OTU480	6.47889e-06	3.42831e-05	0	0	0.375399	0.597456	d__Bacteria; p__Firmicutes; c__Clostridia; o__Clostridiales; f__Ruminococcaceae; g__Ruminococcaceae_NK4A214_group; s__uncultured_organism
OTU482	1.29578e-06	6.85662e-06	0	0	0.375399	0.597456	d__Bacteria; p__Firmicutes; c__Clostridia; o__Clostridiales; f__Ruminococcaceae
OTU498	0.000128282	0.000678806	0	0	0.375399	0.597456	d__Bacteria; p__Firmicutes; c__Clostridia; o__Clostridiales; f__Ruminococcaceae; g__[Eubacterium]_coprostanoligenes_group; s__gut_metagenome
OTU510	1.68451e-05	8.91361e-05	0	0	0.375399	0.597456	d__Bacteria; p__Firmicutes; c__Clostridia; o__Clostridiales; f__Ruminococcaceae; g__[Eubacterium]_coprostanoligenes_group
OTU521	3.88736e-06	2.057e-05	0	0	0.375399	0.597456	d__Bacteria; p__Firmicutes; c__Bacilli; o__Lactobacillales; f__Lactobacillaceae; g__Lactobacillus
OTU522	1.29578e-06	6.85662e-06	0	0	0.375399	0.597456	d__Bacteria; p__Bacteroidetes; c__Bacteroidia; o__Bacteroidales; f__Bacteroidales_S24-7_group; g__norank; s__uncultured_bacterium
OTU551	1.29578e-06	6.85662e-06	0	0	0.375399	0.597456	d__Bacteria; p__Firmicutes; c__Clostridia; o__Clostridiales; f__Christensenellaceae; g__uncultured
OTU579	7.77468e-05	0.000411397	0	0	0.375399	0.597456	d__Bacteria; p__Firmicutes; c__Clostridia; o__Clostridiales; f__Ruminococcaceae; g__Candidatus_Soleaferrea; s__uncultured_bacterium
OTU604	0.000106254	0.000562243	0	0	0.375399	0.597456	d__Bacteria; p__Bacteroidetes; c__Bacteroidia; o__Bacteroidales; f__Bacteroidales_S24-7_group; g__norank; s__uncultured_bacterium
OTU615	1.68451e-05	8.91361e-05	0	0	0.375399	0.597456	d__Bacteria; p__Firmicutes; c__Clostridia; o__Clostridiales; f__Ruminococcaceae; g__uncultured
OTU617	1.81409e-05	9.59928e-05	0	0	0.375399	0.597456	d__Bacteria; p__Proteobacteria; c__Gammaproteobacteria; o__Enterobacteriales; f__Enterobacteriaceae; g__Edwardsiella; s__uncultured_bacterium
OTU623	1.29578e-06	6.85662e-06	0	0	0.375399	0.597456	d__Bacteria; p__Firmicutes; c__Clostridia; o__Clostridiales; f__Family_XIII; g__Family_XIII_AD3011_group; s__uncultured_bacterium
OTU632	0.00014124	0.000747372	0	0	0.375399	0.597456	d__Bacteria; p__Bacteroidetes; c__Bacteroidia; o__Bacteroidales; f__Prevotellaceae; g__Prevotellaceae_UCG-001; s__uncultured_bacterium
OTU634	0.00078913	0.00417568	0	0	0.375399	0.597456	d__Bacteria; p__Firmicutes; c__Clostridia; o__Clostridiales; f__Ruminococcaceae; g__Ruminococcaceae_UCG-014; s__uncultured_bacterium
OTU647	2.59156e-05	0.000137133	0	0	0.375399	0.597456	d__Bacteria; p__Firmicutes; c__Clostridia; o__Clostridiales; f__Ruminococcaceae; g__Ruminococcus_1; s__uncultured_organism
OTU686	6.47889e-06	3.42831e-05	0	0	0.375399	0.597456	d__Bacteria; p__Lentisphaerae; c__Lentisphaeria; o__Victivallales; f__vadinBE97; g__norank
OTU688	0.000454819	0.00240667	0	0	0.375399	0.597456	d__Bacteria; p__Firmicutes; c__Clostridia; o__Clostridiales; f__Ruminococcaceae; g__Ruminococcaceae_UCG-010
OTU694	0.000378368	0.00200213	0	0	0.375399	0.597456	d__Bacteria; p__Bacteroidetes; c__Bacteroidia; o__Bacteroidales; f__Bacteroidaceae; g__Bacteroides
OTU695	6.47889e-06	3.42831e-05	0	0	0.375399	0.597456	d__Bacteria; p__Firmicutes; c__Erysipelotrichia; o__Erysipelotrichales; f__Erysipelotrichaceae; g__Erysipelotrichaceae_UCG-004; s__uncultured_bacterium
OTU722	1.29578e-06	6.85662e-06	0	0	0.375399	0.597456	d__Bacteria; p__Firmicutes; c__Bacilli; o__Lactobacillales; f__Lactobacillaceae; g__Lactobacillus; s__Lactobacillus_ruminis
OTU727	1.29578e-06	6.85662e-06	0	0	0.375399	0.597456	d__Bacteria; p__Firmicutes; c__Clostridia; o__Clostridiales; f__Peptococcaceae; g__uncultured; s__uncultured_Peptococcaceae_bacterium
OTU736	2.59156e-06	1.37133e-05	0	0	0.375399	0.597456	d__Bacteria; p__Firmicutes; c__Clostridia; o__Clostridiales; f__Christensenellaceae; g__Christensenellaceae_R-7_group; s__uncultured_bacterium
OTU742	2.59156e-06	1.37133e-05	0	0	0.375399	0.597456	d__Bacteria; p__Firmicutes; c__Erysipelotrichia; o__Erysipelotrichales; f__Erysipelotrichaceae; g__uncultured; s__uncultured_bacterium
OTU744	2.59156e-06	1.37133e-05	0	0	0.375399	0.597456	d__Bacteria; p__Proteobacteria; c__Alphaproteobacteria; o__Rhodobacterales; f__Rhodobacteraceae
OTU745	1.29578e-06	6.85662e-06	0	0	0.375399	0.597456	d__Bacteria; p__Firmicutes; c__Clostridia; o__Clostridiales; f__Lachnospiraceae; g__Coprococcus_1; s__intestinal_bacterium_CG19-1
OTU770	8.8113e-05	0.00046625	0	0	0.375399	0.597456	d__Bacteria; p__Tenericutes; c__Mollicutes; o__Mollicutes_RF9; f__norank; g__norank; s__gut_metagenome
OTU773	0.000161973	0.000857078	0	0	0.375399	0.597456	d__Bacteria; p__Firmicutes; c__Negativicutes; o__Selenomonadales; f__Veillonellaceae; g__Mitsuokella; s__uncultured_bacterium
OTU774	3.88736e-06	2.057e-05	0	0	0.375399	0.597456	d__Bacteria; p__Tenericutes; c__Mollicutes; o__Mollicutes_RF9; f__norank; g__norank; s__uncultured_bacterium
OTU778	1.29578e-06	6.85662e-06	0	0	0.375399	0.597456	d__Bacteria; p__Verrucomicrobia; c__Opitutae; o__Opitutae_vadinHA64; f__norank; g__norank; s__uncultured_bacterium
OTU790	0.00016586	0.000877648	0	0	0.375399	0.597456	d__Bacteria; p__Bacteroidetes; c__Bacteroidia; o__Bacteroidales; f__Prevotellaceae; g__Prevotella_9
OTU796	1.1662e-05	6.17097e-05	0	0	0.375399	0.597456	d__Bacteria; p__Tenericutes; c__Mollicutes; o__Mollicutes_RF9; f__norank; g__norank
OTU805	0.000120508	0.000637666	0	0	0.375399	0.597456	d__Bacteria; p__Proteobacteria; c__Alphaproteobacteria; o__Rhodospirillales; f__Rhodospirillaceae; g__uncultured
OTU809	5.18311e-06	2.74264e-05	0	0	0.375399	0.597456	d__Bacteria; p__Verrucomicrobia; c__Verrucomicrobiae; o__Verrucomicrobiales; f__Verrucomicrobiaceae; g__Akkermansia
OTU817	2.59156e-06	1.37133e-05	0	0	0.375399	0.597456	d__Bacteria; p__Firmicutes; c__Clostridia; o__Clostridiales; f__Ruminococcaceae; g__Anaerotruncus; s__uncultured_bacterium
OTU837	0.000241015	0.00127533	0	0	0.375399	0.597456	d__Bacteria; p__Tenericutes; c__Mollicutes; o__Mollicutes_RF9; f__norank; g__norank
OTU839	1.29578e-06	6.85662e-06	0	0	0.375399	0.597456	d__Bacteria; p__Proteobacteria; c__Gammaproteobacteria; o__Enterobacteriales; f__Enterobacteriaceae; g__Providencia; s__Providencia_vermicola
OTU841	0.00126598	0.00669892	0	0	0.375399	0.597456	d__Bacteria; p__Firmicutes; c__Negativicutes; o__Selenomonadales; f__Veillonellaceae; g__Dialister; s__Dialister_succinatiphilus
OTU845	3.10987e-05	0.000164559	0	0	0.375399	0.597456	d__Bacteria; p__Firmicutes; c__Clostridia; o__Clostridiales; f__Family_XI; g__uncultured; s__unidentified_marine_bacterioplankton
OTU856	2.59156e-06	1.37133e-05	0	0	0.375399	0.597456	d__Bacteria; p__Firmicutes; c__Clostridia; o__Clostridiales; f__Clostridiales_vadinBB60_group; g__norank; s__uncultured_bacterium
OTU857	1.03662e-05	5.4853e-05	0	0	0.375399	0.597456	d__Bacteria; p__Firmicutes; c__Clostridia; o__Clostridiales; f__Ruminococcaceae; g__Ruminococcaceae_UCG-010; s__uncultured_bacterium
OTU866	0.000263043	0.00139189	0	0	0.375399	0.597456	d__Bacteria; p__Firmicutes; c__Clostridia; o__Clostridiales; f__Ruminococcaceae; g__Ruminococcaceae_UCG-014
OTU868	1.29578e-06	6.85662e-06	0	0	0.375399	0.597456	d__Bacteria; p__Bacteroidetes; c__Bacteroidia; o__Bacteroidales; f__Porphyromonadaceae; g__Barnesiella
OTU876	1.03662e-05	5.4853e-05	0	0	0.375399	0.597456	d__Bacteria; p__Firmicutes; c__Clostridia; o__Clostridiales; f__Lachnospiraceae
OTU881	1.29578e-06	6.85662e-06	0	0	0.375399	0.597456	d__Bacteria; p__Proteobacteria; c__Gammaproteobacteria; o__Pseudomonadales; f__Moraxellaceae; g__Enhydrobacter; s__Moraxella_osloensis
OTU891	1.55494e-05	8.22795e-05	0	0	0.375399	0.597456	d__Bacteria; p__Proteobacteria; c__Epsilonproteobacteria; o__Campylobacterales; f__Campylobacteraceae; g__Arcobacter; s__Arcobacter_cryaerophilus
OTU849	0.000590876	0.000690087	0.0009994	0.00107587	0.377862	0.60022	d__Bacteria; p__Firmicutes; c__Erysipelotrichia; o__Erysipelotrichales; f__Erysipelotrichaceae; g__Erysipelotrichaceae_UCG-003; s__uncultured_bacterium
OTU93	0.000143832	0.000286107	0.000343028	0.000641132	0.381044	0.602985	d__Bacteria; p__Bacteroidetes; c__Bacteroidia; o__Bacteroidales; f__Bacteroidaceae; g__Bacteroides
OTU209	0.000355044	0.000789316	4.28785e-05	0.000113434	0.381405	0.602985	d__Bacteria; p__Bacteroidetes; c__Bacteroidia; o__Bacteroidales; f__Porphyromonadaceae; g__Butyricimonas; s__uncultured_bacterium
OTU501	0.00368001	0.00926835	0.00409985	0.0192219	0.381793	0.602985	d__Bacteria; p__Bacteroidetes; c__Bacteroidia; o__Bacteroidales; f__Bacteroidaceae; g__Bacteroides; s__Bacteroides_coprophilus
OTU561	0.00782392	0.00943054	0.0188896	0.0350115	0.384367	0.605891	d__Bacteria; p__Firmicutes; c__Clostridia; o__Clostridiales; f__Lachnospiraceae; g__Roseburia
OTU148	3.88734e-06	1.5103e-05	0.000428785	0.00186898	0.387927	0.610338	d__Bacteria; p__Actinobacteria; c__Actinobacteria; o__Bifidobacteriales; f__Bifidobacteriaceae; g__Gardnerella; s__Gardnerella_vaginalis_409-05
OTU765	0.00170784	0.00332137	0.000214393	0.000549205	0.391602	0.61393	d__Bacteria; p__Bacteroidetes; c__Bacteroidia; o__Bacteroidales; f__Porphyromonadaceae; g__Coprobacter; s__uncultured_bacterium
OTU259	0.000572735	0.000725258	0.000733883	0.00139345	0.391696	0.61393	d__Bacteria; p__Firmicutes; c__Clostridia; o__Clostridiales; f__Lachnospiraceae; g__Dorea; s__Dorea_longicatena
OTU172	1.29578e-06	6.85662e-06	7.75112e-05	0.00029883	0.392782	0.614466	d__Bacteria; p__Bacteroidetes; c__Bacteroidia; o__Bacteroidales; f__Bacteroidales_S24-7_group; g__norank; s__uncultured_Bacteroidales_bacterium
OTU614	0.000631045	0.00317096	1.64917e-06	7.73531e-06	0.394463	0.614767	d__Bacteria; p__Firmicutes; c__Clostridia; o__Clostridiales; f__Ruminococcaceae; g__Ruminococcus_1; s__gut_metagenome
OTU860	2.3324e-05	8.09567e-05	1.64917e-06	7.73531e-06	0.394463	0.614767	d__Bacteria; p__Firmicutes; c__Clostridia; o__Clostridiales; f__Ruminococcaceae; g__Ruminiclostridium_9; s__uncultured_Clostridia_bacterium
OTU146	0.000419833	0.00153628	0.000133583	0.00036392	0.398559	0.619952	d__Bacteria; p__Bacteroidetes; c__Bacteroidia; o__Bacteroidales; f__Bacteroidaceae; g__Bacteroides
OTU306	0.00405968	0.00447507	0.00546701	0.00557266	0.400517	0.619952	d__Bacteria; p__Firmicutes; c__Clostridia; o__Clostridiales; f__Lachnospiraceae
OTU732	0.00275483	0.00762207	0.000455172	0.00159435	0.403312	0.619952	d__Bacteria; p__Bacteroidetes; c__Bacteroidia; o__Bacteroidales; f__Prevotellaceae; g__Prevotella_2; s__uncultured_bacterium
OTU194	1.29578e-06	6.85662e-06	1.15442e-05	4.66873e-05	0.405995	0.619952	d__Bacteria; p__Firmicutes; c__Clostridia; o__Clostridiales; f__Eubacteriaceae; g__Eubacterium; s__Eubacterium_limosum_KIST612
OTU334	1.29578e-06	6.85662e-06	4.94752e-06	1.6964e-05	0.405995	0.619952	d__Bacteria; p__Deinococcus-Thermus; c__Deinococci; o__Deinococcales; f__Trueperaceae; g__Truepera; s__uncultured_bacterium
OTU447	1.29578e-06	6.85662e-06	3.62819e-05	0.000162257	0.405995	0.619952	d__Bacteria; p__Firmicutes; c__Clostridia; o__Clostridiales; f__Lachnospiraceae
OTU541	1.29578e-06	6.85662e-06	8.24585e-06	3.15341e-05	0.405995	0.619952	d__Bacteria; p__Firmicutes; c__Clostridia; o__Clostridiales; f__Lachnospiraceae; g__norank; s__uncultured_organism
OTU2	3.10987e-05	0.000144019	1.64917e-06	7.73531e-06	0.406046	0.619952	d__Bacteria; p__Firmicutes; c__Clostridia; o__Clostridiales; f__Family_XI; g__Peptoniphilus; s__Peptoniphilus_sp._BV3AC2
OTU60	1.03662e-05	3.40026e-05	1.64917e-06	7.73531e-06	0.406046	0.619952	d__Bacteria; p__Firmicutes; c__Clostridia; o__Clostridiales; f__Christensenellaceae; g__uncultured
OTU571	1.55494e-05	4.67652e-05	4.94755e-06	2.3206e-05	0.406046	0.619952	d__Bacteria; p__Firmicutes; c__Clostridia; o__Clostridiales; f__Clostridiaceae_1; g__Clostridium_sensu_stricto_1
OTU752	1.29578e-05	4.32846e-05	1.64917e-06	7.73531e-06	0.406046	0.619952	d__Bacteria; p__Bacteroidetes; c__Bacteroidia; o__Bacteroidales; f__Prevotellaceae; g__Prevotella_2; s__Prevotella_stercorea
OTU803	2.59156e-06	9.51546e-06	1.48425e-05	4.28694e-05	0.408685	0.620855	d__Bacteria; p__Bacteroidetes; c__Bacteroidia; o__Bacteroidales; f__Prevotellaceae; g__Prevotella; s__Prevotella_buccalis
OTU526	6.47892e-06	2.42957e-05	2.30885e-05	6.76881e-05	0.408726	0.620855	d__Bacteria; p__WS6; c__norank; o__norank; f__norank; g__norank; s__uncultured_bacterium
OTU746	5.18314e-06	2.14404e-05	7.25637e-05	0.00027312	0.408892	0.620855	d__Bacteria; p__Firmicutes; c__Clostridia; o__Clostridiales; f__Lachnospiraceae; g__Anaerostipes
OTU43	0.000412058	0.000415583	0.000496402	0.000739531	0.410244	0.621764	d__Bacteria; p__Firmicutes; c__Clostridia; o__Clostridiales; f__Ruminococcaceae; g__Ruminiclostridium_9; s__uncultured_organism
OTU313	0.00137223	0.00161981	0.00118081	0.00165644	0.41212	0.622005	d__Bacteria; p__Firmicutes; c__Clostridia; o__Clostridiales; f__Lachnospiraceae; g__uncultured; s__uncultured_bacterium_adhufec382
OTU538	0.0120028	0.0154063	0.0298022	0.042511	0.416334	0.622005	d__Bacteria; p__Bacteroidetes; c__Bacteroidia; o__Bacteroidales; f__Bacteroidaceae; g__Bacteroides; s__Bacteroides_stercoris_ATCC_43183
OTU182	7.77466e-06	2.85463e-05	1.64917e-06	7.73531e-06	0.417731	0.622005	d__Bacteria; p__Firmicutes; c__Clostridia; o__Clostridiales; f__Ruminococcaceae; g__Anaerotruncus; s__uncultured_Clostridiales_bacterium
OTU395	9.07045e-06	3.50863e-05	1.64917e-06	7.73531e-06	0.417731	0.622005	d__Bacteria; p__Actinobacteria; c__Actinobacteria; o__Coriobacteriales; f__Coriobacteriaceae; g__uncultured; s__uncultured_organism
OTU531	1.42536e-05	6.1935e-05	1.64917e-06	7.73531e-06	0.417731	0.622005	d__Bacteria; p__Firmicutes; c__Clostridia; o__Clostridiales; f__Ruminococcaceae
OTU748	5.18312e-06	1.62686e-05	1.64917e-06	7.73531e-06	0.417731	0.622005	d__Bacteria; p__Firmicutes; c__Clostridia; o__Clostridiales; f__Ruminococcaceae; g__Anaerotruncus
OTU103	4.27607e-05	0.000186067	4.94755e-06	2.3206e-05	0.417933	0.622005	d__Bacteria; p__Firmicutes; c__Clostridia; o__Clostridiales
OTU161	2.72114e-05	0.000105721	4.94755e-06	2.3206e-05	0.417933	0.622005	d__Bacteria; p__Bacteroidetes; c__Bacteroidia; o__Bacteroidales; f__Bacteroidales_S24-7_group; g__norank
OTU412	6.73805e-05	0.000226195	1.81409e-05	8.50884e-05	0.417933	0.622005	d__Bacteria; p__Firmicutes; c__Clostridia; o__Clostridiales; f__Christensenellaceae; g__Christensenellaceae_R-7_group; s__uncultured_bacterium
OTU619	0.000909637	0.00405993	1.48426e-05	6.96179e-05	0.417933	0.622005	d__Bacteria; p__Firmicutes; c__Negativicutes; o__Selenomonadales; f__Acidaminococcaceae; g__Phascolarctobacterium
OTU679	2.59156e-06	1.37133e-05	6.59672e-06	2.41093e-05	0.419605	0.62337	d__Bacteria; p__Actinobacteria; c__Actinobacteria; o__Coriobacteriales; f__Coriobacteriaceae; g__Collinsella; s__Collinsella_tanakaei
OTU413	0.000576622	0.000726734	0.000413943	0.000556771	0.421265	0.624713	d__Bacteria; p__Firmicutes; c__Clostridia; o__Clostridiales; f__Lachnospiraceae; g__Lachnospiraceae_ND3007_group; s__uncultured_bacterium
OTU533	0.000181409	0.000357403	0.000224288	0.000798643	0.4225	0.625422	d__Bacteria; p__Firmicutes; c__Erysipelotrichia; o__Erysipelotrichales; f__Erysipelotrichaceae; g__Turicibacter
OTU524	7.12679e-05	0.00022069	0.000131934	0.00037681	0.426343	0.629981	d__Bacteria; p__Synergistetes; c__Synergistia; o__Synergistales; f__Synergistaceae; g__Pyramidobacter; s__Pyramidobacter_piscolens
OTU139	0.000106254	0.000207821	6.92653e-05	9.02084e-05	0.428841	0.630753	d__Bacteria; p__Actinobacteria; c__Actinobacteria; o__Coriobacteriales; f__Coriobacteriaceae; g__Eggerthella; s__uncultured_bacterium
OTU660	3.88734e-06	1.14277e-05	1.64917e-06	7.73531e-06	0.429469	0.630753	d__Bacteria; p__Firmicutes; c__Clostridia; o__Clostridiales; f__Ruminococcaceae
OTU218	2.20283e-05	8.4565e-05	4.94755e-06	2.3206e-05	0.42992	0.630753	d__Bacteria; p__Firmicutes; c__Clostridia; o__Clostridiales; f__Family_XIII; g__Family_XIII_AD3011_group; s__uncultured_bacterium
OTU500	0.000129578	0.000657569	4.94755e-06	2.3206e-05	0.42992	0.630753	d__Bacteria; p__Bacteroidetes; c__Bacteroidia; o__Bacteroidales; f__Rikenellaceae; g__Alistipes; s__gut_metagenome
OTU601	0.000303212	0.000381322	0.000372713	0.000504004	0.432992	0.633529	d__Bacteria; p__Firmicutes; c__Bacilli; o__Lactobacillales; f__Streptococcaceae; g__Streptococcus; s__Streptococcus_parasanguinis
OTU220	2.59156e-06	1.37133e-05	4.94752e-06	1.6964e-05	0.433346	0.633529	d__Bacteria; p__Firmicutes; c__Clostridia; o__Clostridiales; f__Ruminococcaceae; g__Ruminococcaceae_UCG-010; s__gut_metagenome
OTU593	0.0249645	0.0257562	0.0294427	0.0294054	0.434288	0.633784	d__Bacteria; p__Firmicutes; c__Clostridia; o__Clostridiales; f__Lachnospiraceae; g__[Eubacterium]_rectale_group
OTU562	0.00645558	0.00658796	0.00874557	0.00861995	0.440076	0.641098	d__Bacteria; p__Bacteroidetes; c__Bacteroidia; o__Bacteroidales; f__Bacteroidaceae; g__Bacteroides; s__Bacteroides_caccae
OTU136	0.000115324	0.000546869	5.44227e-05	0.000176949	0.4415	0.642041	d__Bacteria; p__Bacteroidetes; c__Bacteroidia; o__Bacteroidales; f__Porphyromonadaceae; g__Porphyromonas; s__Porphyromonas_asaccharolytica
OTU383	0.00102237	0.00290923	0.0004997	0.00185729	0.444502	0.644317	d__Bacteria; p__Actinobacteria; c__Actinobacteria; o__Bifidobacteriales; f__Bifidobacteriaceae; g__Bifidobacterium; s__Bifidobacterium_adolescentis
OTU163	0.00329258	0.0107578	0.00562368	0.0224007	0.444625	0.644317	d__Bacteria; p__Firmicutes; c__Negativicutes; o__Selenomonadales; f__Veillonellaceae; g__Veillonella
OTU52	5.18311e-06	2.74264e-05	3.29835e-06	1.06757e-05	0.447412	0.644847	d__Bacteria; p__Firmicutes; c__Clostridia; o__Clostridiales; f__Family_XI; g__Anaerococcus; s__uncultured_microorganism
OTU766	3.88736e-06	2.057e-05	3.29835e-06	1.06757e-05	0.447412	0.644847	d__Bacteria; p__Firmicutes; c__Clostridia; o__Clostridiales; f__Lachnospiraceae; g__norank; s__Clostridiaceae_bacterium_BARN-424-CC-10
OTU573	1.81409e-05	4.36054e-05	8.24589e-06	2.48656e-05	0.447531	0.644847	d__Bacteria; p__Firmicutes; c__Erysipelotrichia; o__Erysipelotrichales; f__Erysipelotrichaceae; g__Faecalitalea
OTU547	0.00105476	0.00250803	0.000712443	0.00311961	0.448114	0.644847	d__Bacteria; p__Proteobacteria; c__Betaproteobacteria; o__Burkholderiales; f__Alcaligenaceae; g__Sutterella
OTU882	1.03662e-05	2.38983e-05	4.94752e-06	1.2744e-05	0.454858	0.653413	d__Bacteria; p__Firmicutes; c__Clostridia; o__Clostridiales
OTU131	0.00011662	0.000464357	0.000176462	0.000619812	0.456136	0.654112	d__Bacteria; p__Firmicutes; c__Erysipelotrichia; o__Erysipelotrichales; f__Erysipelotrichaceae; g__Coprobacillus; s__Coprobacillus_cateniformis
OTU771	2.20283e-05	5.43907e-05	2.47376e-05	4.39201e-05	0.46199	0.661359	d__Bacteria; p__Firmicutes; c__Clostridia; o__Clostridiales; f__Christensenellaceae; g__Christensenella; s__Christensenella_minuta
OTU483	1.29578e-05	6.18365e-05	1.31934e-05	3.80452e-05	0.46413	0.663272	d__Bacteria; p__Bacteroidetes; c__Bacteroidia; o__Bacteroidales; f__Prevotellaceae; g__Prevotella_9; s__human_gut_metagenome
OTU90	5.18312e-06	1.62686e-05	4.94755e-06	2.3206e-05	0.467218	0.665451	d__Bacteria; p__Firmicutes; c__Clostridia; o__Clostridiales; f__Ruminococcaceae; g__Hydrogenoanaerobacterium
OTU502	8.42257e-05	0.000371195	0.000136881	0.000642031	0.467266	0.665451	d__Bacteria; p__Firmicutes; c__Clostridia; o__Clostridiales; f__Ruminococcaceae; g__Ruminococcaceae_UCG-014
OTU586	1.1662e-05	2.62258e-05	6.5967e-06	1.81801e-05	0.47388	0.671622	d__Bacteria; p__Firmicutes; c__Clostridia; o__Clostridiales; f__Ruminococcaceae; g__Anaerotruncus; s__Ruminococcaceae_bacterium_Marseille-P2963
OTU512	0.000519608	0.000682357	0.00147436	0.00355681	0.475349	0.671622	d__Bacteria; p__Firmicutes; c__Clostridia; o__Clostridiales; f__Lachnospiraceae; g__[Ruminococcus]_torques_group
OTU509	4.27607e-05	0.000219265	1.15442e-05	3.94063e-05	0.475547	0.671622	d__Bacteria; p__Firmicutes; c__Clostridia; o__Clostridiales; f__Family_XI; g__Peptoniphilus; s__Peptoniphilus_lacrimalis
OTU34	6.34932e-05	0.000296178	5.60719e-05	0.000170444	0.475665	0.671622	d__Bacteria; p__Firmicutes; c__Clostridia; o__Clostridiales; f__Lachnospiraceae; g__Howardella; s__uncultured_organism
OTU650	9.07045e-06	3.64494e-05	2.14393e-05	8.50214e-05	0.475665	0.671622	d__Bacteria; p__Firmicutes; c__Clostridia; o__Clostridiales; f__Ruminococcaceae
OTU810	0.000266931	0.000832652	0.00053928	0.00204308	0.476896	0.672212	d__Bacteria; p__Bacteroidetes; c__Bacteroidia; o__Bacteroidales; f__Porphyromonadaceae; g__Butyricimonas; s__uncultured_organism
OTU646	1.03662e-05	2.17627e-05	1.81409e-05	3.11706e-05	0.479732	0.675058	d__Bacteria; p__Saccharibacteria; c__norank; o__norank; f__norank; g__norank
OTU651	3.75776e-05	7.92943e-05	4.12294e-05	0.000115981	0.480939	0.675605	d__Bacteria; p__Synergistetes; c__Synergistia; o__Synergistales; f__Synergistaceae; g__Cloacibacillus; s__uncultured_organism
OTU637	7.90426e-05	0.000299196	1.64917e-05	4.44038e-05	0.483678	0.677425	d__Bacteria; p__Firmicutes; c__Clostridia; o__Clostridiales; f__Ruminococcaceae; g__uncultured; s__Clostridium_sp._GD3
OTU192	0.027674	0.0555649	0.0266704	0.0660709	0.483875	0.677425	d__Bacteria; p__Bacteroidetes; c__Bacteroidia; o__Bacteroidales; f__Bacteroidaceae; g__Bacteroides; s__Bacteroides_plebeius
OTU639	1.42536e-05	3.01773e-05	1.97901e-05	3.83436e-05	0.484837	0.677623	d__Bacteria; p__Firmicutes; c__Clostridia; o__Clostridiales; f__Lachnospiraceae; g__Oribacterium
OTU901	5.83101e-05	0.000287612	0.000155022	0.000702923	0.485866	0.677702	d__Bacteria; p__Firmicutes; c__Erysipelotrichia; o__Erysipelotrichales; f__Erysipelotrichaceae; g__Faecalitalea; s__Eubacterium_sp._1-5
OTU740	3.88734e-06	1.5103e-05	4.94752e-06	1.2744e-05	0.487008	0.677702	d__Bacteria; p__Firmicutes; c__Clostridia; o__Clostridiales; f__Ruminococcaceae; g__Candidatus_Soleaferrea; s__uncultured_organism
OTU506	2.98029e-05	0.000122164	2.47376e-05	7.54323e-05	0.487355	0.677702	d__Bacteria; p__Bacteroidetes; c__Bacteroidia; o__Bacteroidales; f__Porphyromonadaceae; g__Porphyromonas
OTU97	0.000903159	0.0036682	0.00439175	0.0200467	0.496323	0.689012	d__Bacteria; p__Proteobacteria; c__Betaproteobacteria; o__Burkholderiales; f__Alcaligenaceae; g__Sutterella; s__uncultured_bacterium
OTU475	0.00540988	0.0246997	0.00753013	0.0346838	0.502198	0.695999	d__Bacteria; p__Firmicutes; c__Clostridia; o__Clostridiales; f__Ruminococcaceae; g__[Eubacterium]_coprostanoligenes_group; s__gut_metagenome
OTU251	1.68451e-05	4.57679e-05	4.94752e-06	1.6964e-05	0.510493	0.706311	d__Bacteria; p__Bacteroidetes; c__Bacteroidia; o__Bacteroidales; f__Porphyromonadaceae; g__Parabacteroides
OTU181	0.00078006	0.0018899	0.000577211	0.00191779	0.516739	0.713757	d__Bacteria; p__Firmicutes; c__Clostridia; o__Clostridiales; f__Ruminococcaceae; g__[Eubacterium]_coprostanoligenes_group; s__uncultured_organism
OTU438	0.00102237	0.00234319	0.00111154	0.00127794	0.518655	0.715207	d__Bacteria; p__Firmicutes; c__Clostridia; o__Clostridiales; f__Lachnospiraceae; g__Blautia
OTU384	9.07045e-06	1.88008e-05	8.24589e-06	2.48656e-05	0.51971	0.715467	d__Bacteria; p__Actinobacteria; c__Actinobacteria; o__Coriobacteriales; f__Coriobacteriaceae; g__Gordonibacter; s__Gordonibacter_pamelaeae
OTU331	4.66481e-05	0.000111219	4.61769e-05	0.000147349	0.520919	0.715928	d__Bacteria; p__Firmicutes; c__Clostridia; o__Clostridiales; f__Ruminococcaceae; g__Ruminococcaceae_UCG-004; s__uncultured_rumen_bacterium
OTU871	0.000402988	0.00197854	6.59672e-06	2.41093e-05	0.521778	0.715928	d__Bacteria; p__Bacteroidetes; c__Bacteroidia; o__Bacteroidales; f__Prevotellaceae; g__Prevotella_6; s__Prevotella_colorans
OTU296	0.000133465	0.000170764	0.000125337	0.000205463	0.52343	0.717003	d__Bacteria; p__Firmicutes; c__Clostridia; o__Clostridiales; f__Lachnospiraceae; g__Lachnospiraceae_UCG-010; s__uncultured_bacterium
OTU641	0.0025164	0.00402896	0.00336761	0.00430977	0.524921	0.717856	d__Bacteria; p__Firmicutes; c__Clostridia; o__Clostridiales; f__Lachnospiraceae; g__Lachnospiraceae_UCG-004; s__uncultured_organism
OTU213	0.00127893	0.00311474	0.00101589	0.00206429	0.527298	0.719914	d__Bacteria; p__Firmicutes; c__Clostridia; o__Clostridiales; f__Lachnospiraceae; g__uncultured; s__uncultured_organism
OTU89	1.03663e-05	2.5858e-05	0.000113793	0.000389369	0.528855	0.720848	d__Bacteria; p__Proteobacteria; c__Deltaproteobacteria; o__Desulfovibrionales; f__Desulfovibrionaceae; g__Desulfovibrio
OTU474	0.000960173	0.000747251	0.00148261	0.00171144	0.531208	0.722278	d__Bacteria; p__Firmicutes; c__Clostridia; o__Clostridiales; f__Lachnospiraceae
OTU823	0.00652555	0.00853093	0.007794	0.00765272	0.531652	0.722278	d__Bacteria; p__Bacteroidetes; c__Bacteroidia; o__Bacteroidales; f__Bacteroidaceae; g__Bacteroides; s__Bacteroides_thetaiotaomicron_VPI-5482
OTU685	0.000800792	0.0026155	0.000318291	0.000377539	0.537292	0.728741	d__Bacteria; p__Firmicutes; c__Clostridia; o__Clostridiales; f__Lachnospiraceae; g__Blautia; s__Blautia_obeum
OTU122	0.0112046	0.0228334	0.00214063	0.0059483	0.5398	0.730942	d__Bacteria; p__Bacteroidetes; c__Bacteroidia; o__Bacteroidales; f__Bacteroidales_S24-7_group; g__norank; s__uncultured_bacterium
OTU115	4.66481e-05	6.07571e-05	6.43178e-05	9.02242e-05	0.541023	0.731399	d__Bacteria; p__Firmicutes; c__Bacilli; o__Lactobacillales; f__Carnobacteriaceae; g__Granulicatella; s__uncultured_organism
OTU624	0.000196959	0.000950609	0.000113793	0.000501649	0.54373	0.733858	d__Bacteria; p__Firmicutes; c__Negativicutes; o__Selenomonadales; f__Veillonellaceae; g__Dialister; s__Dialister_propionicifaciens
OTU219	0.000320058	0.000738428	0.00059865	0.00130421	0.54769	0.737996	d__Bacteria; p__Firmicutes; c__Clostridia; o__Clostridiales; f__Lachnospiraceae; g__Tyzzerella_3; s__unidentified
OTU478	7.25637e-05	0.000259762	0.000128636	0.000272137	0.550561	0.739807	d__Bacteria; p__Firmicutes; c__Clostridia; o__Clostridiales; f__Lachnospiraceae; g__Lachnospiraceae_NC2004_group; s__uncultured_organism
OTU419	0.00100164	0.00108024	0.00148096	0.00201722	0.550825	0.739807	d__Bacteria; p__Firmicutes; c__Clostridia; o__Clostridiales; f__Ruminococcaceae; g__Butyricicoccus
OTU514	1.03663e-05	2.93881e-05	4.94752e-06	1.6964e-05	0.555966	0.7455	d__Bacteria; p__Firmicutes; c__Clostridia; o__Clostridiales; f__Ruminococcaceae; g__Anaerofilum
OTU606	0.00550059	0.00922113	0.00735202	0.012836	0.557081	0.745784	d__Bacteria; p__Bacteroidetes; c__Bacteroidia; o__Bacteroidales; f__Porphyromonadaceae; g__Parabacteroides; s__Parabacteroides_distasonis_ATCC_8503
OTU833	5.44228e-05	0.000134128	8.24586e-06	1.55624e-05	0.565381	0.755671	d__Bacteria; p__Firmicutes; c__Clostridia; o__Clostridiales; f__Ruminococcaceae; g__Pseudoflavonifractor; s__uncultured_bacterium
OTU859	0.00318503	0.00760484	0.00108351	0.00156228	0.568947	0.759209	d__Bacteria; p__Proteobacteria; c__Gammaproteobacteria; o__Pasteurellales; f__Pasteurellaceae; g__Haemophilus; s__Haemophilus_parainfluenzae_T3T1
OTU836	0.000238423	0.00084175	0.000161619	0.000660397	0.579581	0.772152	d__Bacteria; p__Firmicutes; c__Negativicutes; o__Selenomonadales; f__Acidaminococcaceae; g__Acidaminococcus
OTU390	0.00231945	0.00475797	0.00187511	0.00270941	0.583721	0.776263	d__Bacteria; p__Bacteroidetes; c__Bacteroidia; o__Bacteroidales; f__Bacteroidaceae; g__Bacteroides
OTU672	0.00073989	0.00172743	0.00025892	0.000389046	0.584547	0.776263	d__Bacteria; p__Bacteroidetes; c__Bacteroidia; o__Bacteroidales; f__Bacteroidaceae; g__Bacteroides; s__Bacteroides_clarus
OTU321	0.00204215	0.00508749	0.00982248	0.0267878	0.588112	0.779744	d__Bacteria; p__Proteobacteria; c__Gammaproteobacteria; o__Enterobacteriales; f__Enterobacteriaceae; g__Klebsiella
OTU707	5.18312e-05	0.000177587	4.94752e-06	1.2744e-05	0.591623	0.783142	d__Bacteria; p__Firmicutes; c__Clostridia; o__Clostridiales; f__Ruminococcaceae; g__uncultured
OTU781	0.00921559	0.0113046	0.0142802	0.0258748	0.594429	0.785598	d__Bacteria; p__Firmicutes; c__Clostridia; o__Clostridiales; f__Ruminococcaceae; g__Subdoligranulum; s__uncultured_bacterium
OTU330	0.000101071	0.000244556	0.000169865	0.000375784	0.601809	0.788611	d__Bacteria; p__Bacteroidetes; c__Bacteroidia; o__Bacteroidales; f__Prevotellaceae; g__Prevotella_9
OTU281	0.00422683	0.0109643	0.00442144	0.00874601	0.601909	0.788611	d__Bacteria; p__Verrucomicrobia; c__Verrucomicrobiae; o__Verrucomicrobiales; f__Verrucomicrobiaceae; g__Akkermansia
OTU499	0.000992567	0.00318885	0.00117586	0.00277493	0.602276	0.788611	d__Bacteria; p__Firmicutes; c__Clostridia; o__Clostridiales; f__Ruminococcaceae; g__Ruminococcus_1; s__Ruminococcus_callidus
OTU888	0.00195015	0.00977005	0.000123688	0.000430846	0.602883	0.788611	d__Bacteria; p__Firmicutes; c__Erysipelotrichia; o__Erysipelotrichales; f__Erysipelotrichaceae; g__Erysipelatoclostridium; s__Erysipelatoclostridium_ramosum
OTU826	0.000115324	0.00030001	6.10195e-05	0.000143121	0.60336	0.788611	d__Bacteria; p__Bacteroidetes; c__Bacteroidia; o__Bacteroidales; f__Porphyromonadaceae; g__Butyricimonas; s__uncultured_bacterium
OTU564	1.94367e-05	7.6158e-05	0.00015997	0.000742262	0.603392	0.788611	d__Bacteria; p__Firmicutes; c__Clostridia; o__Clostridiales; f__Lachnospiraceae; g__uncultured
OTU775	1.03662e-05	3.10025e-05	9.89504e-06	3.90796e-05	0.603392	0.788611	d__Bacteria; p__Firmicutes; c__Clostridia; o__Clostridiales; f__Lachnospiraceae; g__Lachnospiraceae_UCG-008; s__uncultured_organism
OTU266	0.000554594	0.0022463	0.000184708	0.000260891	0.604348	0.788612	d__Bacteria; p__Bacteroidetes; c__Bacteroidia; o__Bacteroidales; f__Bacteroidaceae; g__Bacteroides
OTU737	1.94367e-05	5.08158e-05	1.64918e-05	4.44039e-05	0.607909	0.792007	d__Bacteria; p__Firmicutes; c__Clostridia; o__Clostridiales; f__Ruminococcaceae; g__Anaerotruncus; s__Anaerotruncus_sp._MT15
OTU649	0.000646594	0.00262215	0.00014018	0.000336519	0.610283	0.793849	d__Bacteria; p__Firmicutes; c__Negativicutes; o__Selenomonadales; f__Acidaminococcaceae; g__Phascolarctobacterium
OTU343	6.99722e-05	0.00017496	3.7931e-05	9.33288e-05	0.612223	0.793909	d__Bacteria; p__Firmicutes; c__Clostridia; o__Clostridiales; f__Ruminococcaceae; g__Ruminococcaceae_UCG-005
OTU851	0.012525	0.0530858	0.00200045	0.00635676	0.612252	0.793909	d__Bacteria; p__Bacteroidetes; c__Bacteroidia; o__Bacteroidales; f__Prevotellaceae; g__Prevotella_2; s__uncultured_organism
OTU346	1.1662e-05	3.70182e-05	8.2459e-06	2.72703e-05	0.615572	0.796964	d__Bacteria; p__Bacteroidetes; c__Flavobacteriia; o__Flavobacteriales; f__Flavobacteriaceae; g__uncultured; s__gut_metagenome
OTU504	3.75776e-05	9.99647e-05	7.75113e-05	0.000215461	0.619889	0.800849	d__Bacteria; p__Bacteroidetes; c__Bacteroidia; o__Bacteroidales; f__Porphyromonadaceae; g__Parabacteroides
OTU578	0.00145127	0.00366746	0.000484857	0.00106644	0.620513	0.800849	d__Bacteria; p__Firmicutes; c__Clostridia; o__Clostridiales; f__Lachnospiraceae; g__Lachnospiraceae_UCG-001; s__Lachnospiraceae_bacterium_TF01-11
OTU422	0.000191775	0.000207569	0.000268815	0.000299326	0.622462	0.802112	d__Bacteria; p__Firmicutes; c__Erysipelotrichia; o__Erysipelotrichales; f__Erysipelotrichaceae; g__Holdemania
OTU800	5.18311e-06	1.2929e-05	6.59672e-06	2.41093e-05	0.627336	0.806512	d__Bacteria; p__Firmicutes; c__Negativicutes; o__Selenomonadales; f__Veillonellaceae; g__Negativicoccus
OTU29	2.46198e-05	9.72811e-05	2.14393e-05	7.1396e-05	0.62783	0.806512	d__Bacteria; p__Bacteroidetes; c__Bacteroidia; o__Bacteroidales; f__Prevotellaceae; g__Prevotella_9
OTU4	0.00228316	0.00393036	0.00386402	0.0062197	0.630197	0.80786	d__Bacteria; p__Firmicutes; c__Clostridia; o__Clostridiales; f__Ruminococcaceae
OTU713	0.00145387	0.00437805	0.00093838	0.00129207	0.630835	0.80786	d__Bacteria; p__Bacteroidetes; c__Bacteroidia; o__Bacteroidales; f__Bacteroidaceae; g__Bacteroides
OTU206	0.000991272	0.00273698	0.000311694	0.00106862	0.634648	0.811485	d__Bacteria; p__Firmicutes; c__Negativicutes; o__Selenomonadales; f__Veillonellaceae; g__Dialister; s__Dialister_invisus_DSM_15470
OTU911	0.00407264	0.00580503	0.0109555	0.0283777	0.643686	0.821769	d__Bacteria; p__Firmicutes; c__Clostridia; o__Clostridiales; f__Lachnospiraceae; g__Lachnospira; s__Bacteroides_galacturonicus
OTU316	0.000204733	0.000508829	0.00037931	0.00125638	0.64765	0.825554	d__Bacteria; p__Firmicutes; c__Negativicutes; o__Selenomonadales; f__Veillonellaceae; g__Veillonella
OTU47	0.000138648	0.000494232	0.000143478	0.000394356	0.664582	0.838743	d__Bacteria; p__Firmicutes; c__Erysipelotrichia; o__Erysipelotrichales; f__Erysipelotrichaceae; g__Holdemanella; s__uncultured_bacterium
OTU351	2.46198e-05	6.327e-05	1.31934e-05	2.86461e-05	0.665113	0.838743	d__Bacteria; p__Firmicutes; c__Clostridia; o__Clostridiales; f__Ruminococcaceae; g__Candidatus_Soleaferrea; s__Ruminococcaceae_bacterium_GD6
OTU580	0.00941902	0.0339852	0.000992803	0.00315654	0.666829	0.838743	d__Bacteria; p__Firmicutes; c__Negativicutes; o__Selenomonadales; f__Veillonellaceae; g__Megasphaera; s__uncultured_bacterium
OTU30	2.3324e-05	5.85978e-05	1.48426e-05	4.28694e-05	0.668063	0.838743	d__Bacteria; p__Firmicutes; c__Clostridia; o__Clostridiales; f__Ruminococcaceae; g__Hydrogenoanaerobacterium; s__Selenomonadales_bacterium_Marseille-P2399
OTU133	1.16621e-05	3.13101e-05	3.29835e-05	9.09008e-05	0.668099	0.838743	d__Bacteria; p__Chloroflexi; c__Thermomicrobia; o__AKYG1722; f__norank; g__norank
OTU188	6.4789e-05	0.000247726	1.97901e-05	9.28238e-05	0.669167	0.838743	d__Bacteria; p__Firmicutes; c__Negativicutes; o__Selenomonadales; f__Veillonellaceae; g__uncultured; s__uncultured_organism
OTU237	6.86764e-05	0.000257942	1.97901e-05	9.28238e-05	0.669167	0.838743	d__Bacteria; p__Bacteroidetes; c__Bacteroidia; o__Bacteroidales; f__Rikenellaceae; g__Alistipes; s__Alistipes_indistinctus_YIT_12060
OTU329	4.92396e-05	0.000227592	1.64917e-06	7.73531e-06	0.669167	0.838743	d__Bacteria; p__Firmicutes; c__Clostridia; o__Clostridiales; f__Ruminococcaceae; g__Ruminococcaceae_UCG-010; s__gut_metagenome
OTU704	6.47892e-06	2.42957e-05	1.64917e-06	7.73531e-06	0.669167	0.838743	d__Bacteria; p__Firmicutes; c__Clostridia; o__Clostridiales; f__Ruminococcaceae; g__Candidatus_Soleaferrea
OTU795	7.77467e-06	3.0206e-05	1.64917e-06	7.73531e-06	0.669167	0.838743	d__Bacteria; p__Firmicutes; c__Clostridia; o__Clostridiales; f__Clostridiales_vadinBB60_group; g__norank; s__uncultured_Thermoanaerobacterales_bacterium
OTU908	0.00275224	0.0135294	1.64917e-06	7.73531e-06	0.669167	0.838743	d__Bacteria; p__Bacteroidetes; c__Bacteroidia; o__Bacteroidales; f__Prevotellaceae; g__Alloprevotella; s__uncultured_organism
OTU254	3.88734e-05	0.000117226	6.5967e-05	0.000213808	0.677778	0.848249	d__Bacteria; p__Bacteroidetes; c__Bacteroidia; o__Bacteroidales
OTU286	0.012468	0.0268735	0.0106355	0.0223114	0.682957	0.853438	d__Bacteria; p__Bacteroidetes; c__Bacteroidia; o__Bacteroidales; f__Prevotellaceae; g__Prevotella_9; s__uncultured_bacterium
OTU164	3.88734e-06	1.5103e-05	1.64917e-06	7.73531e-06	0.686499	0.853989	d__Bacteria; p__Firmicutes; c__Clostridia; o__Clostridiales; f__Lachnospiraceae; g__Lachnospiraceae_UCG-010
OTU333	3.36903e-05	0.000164622	3.29835e-06	1.54706e-05	0.686499	0.853989	d__Bacteria; p__Bacteroidetes; c__Bacteroidia; o__Bacteroidales; f__Porphyromonadaceae; g__Butyricimonas
OTU787	3.88734e-06	1.5103e-05	1.64917e-06	7.73531e-06	0.686499	0.853989	d__Bacteria; p__Bacteroidetes; c__Bacteroidia; o__Bacteroidales; f__Prevotellaceae; g__Prevotella_2; s__Prevotella_stercorea
OTU118	9.07045e-06	3.50863e-05	2.63868e-05	8.24178e-05	0.690472	0.85593	d__Bacteria; p__Deinococcus-Thermus; c__Deinococci; o__Deinococcales; f__Trueperaceae; g__Truepera; s__uncultured_bacterium
OTU671	1.42536e-05	3.17519e-05	8.24587e-06	1.91718e-05	0.694799	0.85593	d__Bacteria; p__Firmicutes; c__Clostridia; o__Clostridiales; f__Ruminococcaceae; g__Butyricicoccus
OTU446	6.4789e-06	1.98811e-05	4.45277e-05	0.00015911	0.703255	0.85593	d__Bacteria; p__Firmicutes; c__Clostridia; o__Clostridiales; f__Ruminococcaceae; g__uncultured
OTU382	2.59156e-06	9.51546e-06	1.64917e-06	7.73531e-06	0.703923	0.85593	d__Bacteria; p__Proteobacteria; c__Epsilonproteobacteria; o__Campylobacterales; f__Campylobacteraceae; g__Campylobacter; s__Campylobacter_ureolyticus
OTU607	2.59156e-06	9.51546e-06	1.64917e-06	7.73531e-06	0.703923	0.85593	d__Bacteria; p__Firmicutes; c__Clostridia; o__Clostridiales; f__Ruminococcaceae; g__Anaerotruncus; s__uncultured_bacterium
OTU682	2.59156e-06	9.51546e-06	1.64917e-06	7.73531e-06	0.703923	0.85593	d__Bacteria; p__Firmicutes; c__Bacilli; o__Lactobacillales; f__Leuconostocaceae; g__Leuconostoc; s__Leuconostoc_lactis
OTU59	1.29578e-05	6.18365e-05	1.31934e-05	6.18826e-05	0.704083	0.85593	d__Bacteria; p__Proteobacteria; c__Gammaproteobacteria; o__Pseudomonadales; f__Moraxellaceae; g__Acinetobacter
OTU253	7.38595e-05	0.000356923	1.31934e-05	6.18826e-05	0.704083	0.85593	d__Bacteria; p__Firmicutes; c__Clostridia; o__Clostridiales; f__Ruminococcaceae
OTU365	5.44227e-05	0.000280951	3.29835e-06	1.54706e-05	0.704083	0.85593	d__Bacteria; p__Firmicutes; c__Clostridia; o__Clostridiales; f__Family_XI; g__Murdochiella; s__unidentified
OTU450	5.57185e-05	0.000274274	4.61769e-05	0.000216589	0.704083	0.85593	d__Bacteria; p__Firmicutes; c__Clostridia; o__Clostridiales; f__Lachnospiraceae; g__Sellimonas; s__uncultured_Firmicutes_bacterium
OTU468	0.000134761	0.000706011	3.29835e-06	1.54706e-05	0.704083	0.85593	d__Bacteria; p__Firmicutes; c__Clostridia; o__Clostridiales; f__Ruminococcaceae; g__Faecalibacterium
OTU486	0.000126986	0.000664874	6.59668e-06	3.09412e-05	0.704083	0.85593	d__Bacteria; p__Firmicutes; c__Clostridia; o__Clostridiales; f__Clostridiales_vadinBB60_group; g__norank; s__uncultured_organism
OTU505	7.77467e-06	3.47121e-05	3.29835e-06	1.54706e-05	0.704083	0.85593	d__Bacteria; p__Firmicutes; c__Clostridia; o__Clostridiales; f__Ruminococcaceae; g__Papillibacter; s__uncultured_bacterium
OTU516	4.66481e-05	0.000239826	3.29835e-06	1.54706e-05	0.704083	0.85593	d__Bacteria; p__Firmicutes; c__Clostridia; o__Clostridiales; f__Lachnospiraceae; g__Hungatella
OTU741	6.47889e-06	2.80231e-05	3.29835e-06	1.54706e-05	0.704083	0.85593	d__Bacteria; p__Firmicutes; c__Clostridia; o__Clostridiales; f__Ruminococcaceae; g__Ruminiclostridium_5
OTU102	0.00013217	0.000200486	0.000356222	0.000650056	0.705213	0.85593	d__Bacteria; p__Firmicutes; c__Clostridia; o__Clostridiales; f__Lachnospiraceae
OTU349	2.46198e-05	3.95648e-05	2.30885e-05	3.96588e-05	0.705676	0.85593	d__Bacteria; p__Firmicutes; c__Clostridia; o__Clostridiales; f__Family_XIII; g__Family_XIII_AD3011_group; s__uncultured_bacterium
OTU842	6.4789e-05	0.000118643	2.80359e-05	5.36184e-05	0.715057	0.866036	d__Bacteria; p__Firmicutes; c__Clostridia; o__Clostridiales; f__Lachnospiraceae; g__Pseudobutyrivibrio
OTU878	1.81409e-05	7.7439e-05	3.95802e-05	0.000128109	0.739626	0.890603	d__Bacteria; p__Bacteroidetes; c__Bacteroidia; o__Bacteroidales; f__Porphyromonadaceae; g__Odoribacter; s__uncultured_bacterium
OTU314	3.88734e-06	1.5103e-05	6.59668e-06	3.09412e-05	0.739634	0.890603	d__Bacteria; p__Firmicutes; c__Erysipelotrichia; o__Erysipelotrichales; f__Erysipelotrichaceae; g__Erysipelatoclostridium; s__Candidatus_Stoquefichus_sp._SN16
OTU473	0.000388734	0.0014396	0.000850974	0.00399142	0.739634	0.890603	d__Bacteria; p__Bacteroidetes; c__Bacteroidia; o__Bacteroidales; f__Prevotellaceae; g__Prevotella_7; s__uncultured_organism
OTU731	6.47889e-06	2.80231e-05	3.95802e-05	0.000150183	0.739653	0.890603	d__Bacteria; p__Firmicutes; c__Clostridia; o__Clostridiales; f__Lachnospiraceae; g__Lachnoclostridium; s__Clostridium_sp._BR31
OTU234	1.42536e-05	3.99153e-05	4.12294e-05	0.000162757	0.747665	0.897969	d__Bacteria; p__Firmicutes; c__Clostridia; o__Clostridiales; f__Ruminococcaceae; g__Anaerotruncus; s__uncultured_organism
OTU165	5.57185e-05	0.000162402	2.47376e-05	6.46963e-05	0.747945	0.897969	d__Bacteria; p__Proteobacteria; c__Gammaproteobacteria; o__Enterobacteriales; f__Enterobacteriaceae; g__Raoultella
OTU791	0.000298029	0.000369787	0.000887256	0.00316543	0.753466	0.903284	d__Bacteria; p__Firmicutes; c__Bacilli; o__Lactobacillales; f__Streptococcaceae; g__Streptococcus; s__Streptococcus_gallolyticus_subsp._macedonicus
OTU620	1.29578e-05	5.60463e-05	0.00069925	0.00321554	0.755362	0.904245	d__Bacteria; p__Firmicutes; c__Clostridia; o__Clostridiales; f__Ruminococcaceae; g__Oscillospira; s__uncultured_bacterium
OTU342	1.81409e-05	3.04358e-05	2.47376e-05	6.37201e-05	0.762257	0.909939	d__Bacteria; p__Firmicutes; c__Clostridia; o__Clostridiales; f__Lachnospiraceae; g__Lactonifactor
OTU487	2.9803e-05	0.000118518	4.94752e-06	1.6964e-05	0.763923	0.909939	d__Bacteria; p__Proteobacteria; c__Betaproteobacteria; o__Burkholderiales; f__Comamonadaceae; g__Comamonas; s__Comamonas_kerstersii
OTU610	0.000294142	0.00136561	0.00045847	0.00202367	0.76852	0.909939	d__Bacteria; p__Bacteroidetes; c__Bacteroidia; o__Bacteroidales; f__Bacteroidaceae; g__Bacteroides
OTU625	0.000147719	0.000509855	0.000384258	0.00161388	0.76852	0.909939	d__Bacteria; p__Bacteroidetes; c__Bacteroidia; o__Bacteroidales; f__Prevotellaceae
OTU276	0.0633597	0.0434769	0.0699745	0.0717517	0.769377	0.909939	d__Bacteria; p__Firmicutes; c__Clostridia; o__Clostridiales; f__Ruminococcaceae; g__Faecalibacterium
OTU542	7.77468e-06	1.80929e-05	8.24587e-06	2.2202e-05	0.770819	0.909939	d__Bacteria; p__Firmicutes; c__Clostridia; o__Clostridiales; f__Ruminococcaceae
OTU196	0.000602538	0.00299309	0.000560719	0.00202107	0.771121	0.909939	d__Bacteria; p__Bacteroidetes; c__Bacteroidia; o__Bacteroidales; f__Bacteroidaceae; g__Bacteroides; s__uncultured_bacterium
OTU208	0.000217691	0.000798811	0.000296851	0.0010075	0.771121	0.909939	d__Bacteria; p__Firmicutes; c__Erysipelotrichia; o__Erysipelotrichales; f__Erysipelotrichaceae; g__Catenibacterium; s__uncultured_bacterium
OTU710	2.59156e-06	9.51546e-06	2.30884e-05	0.000100488	0.771128	0.909939	d__Bacteria; p__Bacteroidetes; c__Bacteroidia; o__Bacteroidales; f__Porphyromonadaceae; g__Porphyromonas
OTU797	0.000108845	0.00030802	0.000151724	0.000466336	0.771134	0.909939	d__Bacteria; p__Proteobacteria; c__Deltaproteobacteria; o__Desulfovibrionales; f__Desulfovibrionaceae; g__Desulfovibrio
OTU274	0.00028248	0.00056332	0.000915292	0.00339673	0.782374	0.921096	d__Bacteria; p__Bacteroidetes; c__Bacteroidia; o__Bacteroidales; f__Rikenellaceae; g__Alistipes; s__Alistipes_indistinctus_YIT_12060
OTU481	0.0116957	0.0455501	0.00317466	0.0147532	0.78282	0.921096	d__Bacteria; p__Bacteroidetes; c__Bacteroidia; o__Bacteroidales; f__Prevotellaceae; g__Prevotella_2; s__uncultured_bacterium
OTU598	1.29578e-05	4.32846e-05	3.29835e-06	1.06757e-05	0.792657	0.926245	d__Bacteria; p__Firmicutes; c__Clostridia; o__Thermoanaerobacterales; f__Thermoanaerobacteraceae; g__Gelria; s__uncultured_bacterium
OTU812	7.7747e-06	2.48974e-05	3.29835e-06	1.06757e-05	0.792657	0.926245	d__Bacteria; p__Firmicutes; c__Bacilli; o__Lactobacillales; f__Leuconostocaceae; g__Weissella
OTU885	9.84793e-05	9.86761e-05	0.000186357	0.000262898	0.793456	0.926245	d__Bacteria; p__Firmicutes; c__Clostridia; o__Clostridiales; f__Ruminococcaceae; g__Flavonifractor
OTU862	2.20283e-05	6.27172e-05	2.96851e-05	7.96757e-05	0.794619	0.926245	d__Bacteria; p__Bacteroidetes; c__Bacteroidia; o__Bacteroidales
OTU56	5.18312e-06	1.62686e-05	4.94752e-06	1.2744e-05	0.794803	0.926245	d__Bacteria; p__Firmicutes; c__Clostridia; o__Clostridiales; f__Family_XIII; g__Family_XIII_AD3011_group; s__uncultured_bacterium
OTU215	5.18312e-06	1.62686e-05	4.94752e-06	1.2744e-05	0.794803	0.926245	d__Bacteria; p__Saccharibacteria; c__Unknown_Class; o__Unknown_Order; f__Unknown_Family; g__Candidatus_Saccharimonas; s__uncultured_bacterium
OTU739	6.60848e-05	0.000328702	9.89503e-06	3.20272e-05	0.795046	0.926245	d__Bacteria; p__Firmicutes; c__Clostridia; o__Clostridiales; f__Family_XI; g__Parvimonas; s__uncultured_organism
OTU802	0.000519608	0.000698737	0.000761919	0.0010701	0.797653	0.92782	d__Bacteria; p__Firmicutes; c__Clostridia; o__Clostridiales; f__Lachnospiraceae; g__[Eubacterium]_ventriosum_group; s__uncultured_organism
OTU224	2.59156e-06	9.51546e-06	3.29835e-06	1.06757e-05	0.80297	0.92782	d__Bacteria; p__Actinobacteria; c__Actinobacteria; o__Actinomycetales; f__Actinomycetaceae; g__Actinomyces
OTU320	2.59156e-06	9.51546e-06	3.29835e-06	1.06757e-05	0.80297	0.92782	d__Bacteria; p__Actinobacteria; c__Actinobacteria; o__Actinomycetales; f__Actinomycetaceae; g__uncultured; s__uncultured_bacterium
OTU439	2.59156e-06	9.51546e-06	3.29835e-06	1.06757e-05	0.80297	0.92782	d__Bacteria; p__Firmicutes; c__Clostridia; o__Clostridiales; f__Ruminococcaceae
OTU497	2.59156e-06	9.51546e-06	3.29835e-06	1.06757e-05	0.80297	0.92782	d__Bacteria; p__Firmicutes; c__Clostridia; o__Clostridiales; f__Family_XIII; g__[Eubacterium]_brachy_group; s__uncultured_bacterium
OTU257	3.88734e-06	1.5103e-05	4.94752e-06	1.6964e-05	0.803137	0.92782	d__Bacteria; p__Chloroflexi; c__Thermomicrobia; o__AKYG1722; f__norank; g__norank; s__uncultured_Chloroflexi_bacterium
OTU157	6.47889e-06	1.41507e-05	8.24587e-06	2.2202e-05	0.806083	0.929922	d__Bacteria; p__Actinobacteria; c__Actinobacteria; o__Bifidobacteriales; f__Bifidobacteriaceae; g__Scardovia; s__uncultured_bacterium
OTU430	0.0011351	0.00147072	0.00128801	0.00163384	0.813791	0.933183	d__Bacteria; p__Firmicutes; c__Clostridia; o__Clostridiales; f__Lachnospiraceae; g__Lachnospiraceae_UCG-004
OTU128	2.72114e-05	0.00013705	4.94752e-06	1.6964e-05	0.819265	0.933183	d__Bacteria; p__Proteobacteria; c__Betaproteobacteria; o__Burkholderiales; f__Alcaligenaceae; g__Sutterella
OTU398	0.00732764	0.0115264	0.0116168	0.0182079	0.82145	0.933183	d__Bacteria; p__Proteobacteria; c__Betaproteobacteria; o__Burkholderiales; f__Alcaligenaceae; g__Parasutterella; s__uncultured_organism
OTU11	5.18312e-06	1.62686e-05	3.29835e-06	1.06757e-05	0.821645	0.933183	d__Bacteria; p__Firmicutes; c__Clostridia; o__Clostridiales; f__Lachnospiraceae
OTU824	7.77466e-06	2.85463e-05	3.29835e-06	1.06757e-05	0.821645	0.933183	d__Bacteria; p__Firmicutes; c__Clostridia; o__Clostridiales; f__Peptococcaceae; g__uncultured
OTU315	0.000124395	0.000167703	0.000331484	0.000857511	0.821987	0.933183	d__Bacteria; p__Firmicutes; c__Clostridia; o__Clostridiales; f__Ruminococcaceae
OTU101	3.88734e-06	1.5103e-05	3.29835e-06	1.06757e-05	0.835396	0.933183	d__Bacteria; p__Proteobacteria; c__Gammaproteobacteria; o__Pasteurellales; f__Pasteurellaceae; g__Haemophilus; s__Haemophilus_influenzae_R2846
OTU248	2.85072e-05	0.000143898	3.29835e-06	1.06757e-05	0.835396	0.933183	d__Bacteria; p__Firmicutes; c__Clostridia; o__Clostridiales; f__Lachnospiraceae; g__Blautia; s__uncultured_bacterium
OTU317	2.9803e-05	0.000144134	6.5967e-06	2.13515e-05	0.835396	0.933183	d__Bacteria; p__Firmicutes; c__Clostridia; o__Clostridiales; f__Defluviitaleaceae; g__Defluviitaleaceae_UCG-011; s__uncultured_bacterium
OTU777	5.18314e-06	2.14404e-05	3.29835e-06	1.06757e-05	0.835396	0.933183	d__Bacteria; p__Firmicutes; c__Clostridia; o__Clostridiales; f__Christensenellaceae; g__Christensenellaceae_R-7_group
OTU587	6.4789e-06	1.98811e-05	4.94752e-06	1.6964e-05	0.836359	0.933183	d__Bacteria; p__Firmicutes; c__Clostridia; o__Clostridiales; f__Ruminococcaceae; g__Anaerotruncus; s__uncultured_bacterium
OTU176	1.42536e-05	3.86745e-05	4.61769e-05	0.000135376	0.838081	0.933183	d__Bacteria; p__WS6; c__norank; o__norank; f__norank; g__norank
OTU14	2.59156e-06	1.37133e-05	6.59668e-06	3.09412e-05	0.840342	0.933183	d__Bacteria; p__Firmicutes; c__Clostridia; o__Clostridiales; f__Ruminococcaceae; g__uncultured; s__Clostridium_sp._NML_04A032
OTU27	2.59156e-06	1.37133e-05	4.94755e-06	2.3206e-05	0.840342	0.933183	d__Bacteria; p__Firmicutes; c__Clostridia; o__Clostridiales; f__Christensenellaceae; g__Christensenellaceae_R-7_group; s__bacterium_YE57
OTU260	2.59156e-06	1.37133e-05	3.29835e-05	0.000154706	0.840342	0.933183	d__Bacteria; p__Proteobacteria; c__Deltaproteobacteria; o__Desulfovibrionales; f__Desulfovibrionaceae; g__Desulfovibrio
OTU263	3.88736e-06	2.057e-05	8.24586e-06	3.86765e-05	0.840342	0.933183	d__Bacteria; p__Firmicutes; c__Clostridia; o__Clostridiales; f__Family_XIII; g__Family_XIII_AD3011_group; s__uncultured_bacterium
OTU275	1.29578e-06	6.85662e-06	9.4003e-05	0.000440913	0.840342	0.933183	d__Bacteria; p__Bacteroidetes; c__Bacteroidia; o__Bacteroidales; f__Porphyromonadaceae; g__Odoribacter; s__Odoribacter_sp._Marseille-P2698
OTU362	1.29578e-06	6.85662e-06	6.26686e-05	0.000293942	0.840342	0.933183	d__Bacteria; p__Bacteroidetes; c__Bacteroidia; o__Bacteroidales; f__Prevotellaceae; g__Paraprevotella; s__Paraprevotella_xylaniphila
OTU416	1.29578e-06	6.85662e-06	0.000155022	0.00072712	0.840342	0.933183	d__Bacteria; p__Proteobacteria; c__Deltaproteobacteria; o__Desulfovibrionales; f__Desulfovibrionaceae; g__Desulfovibrio; s__Desulfovibrio_desulfuricans_subsp._desulfuricans_str._ATCC_27774
OTU454	3.88736e-06	2.057e-05	0.000268815	0.00126086	0.840342	0.933183	d__Bacteria; p__Firmicutes; c__Negativicutes; o__Selenomonadales; f__Acidaminococcaceae
OTU511	2.59156e-06	1.37133e-05	9.89505e-06	4.64119e-05	0.840342	0.933183	d__Bacteria; p__Proteobacteria; c__Deltaproteobacteria; o__Desulfovibrionales; f__Desulfovibrionaceae; g__Desulfovibrio
OTU603	1.29578e-06	6.85662e-06	6.59668e-06	3.09412e-05	0.840342	0.933183	d__Bacteria; p__Firmicutes; c__Bacilli; o__Bacillales; f__Family_XII; g__Exiguobacterium
OTU719	1.81409e-05	9.59928e-05	3.7931e-05	0.000177912	0.840342	0.933183	d__Bacteria; p__Lentisphaerae; c__Lentisphaeria; o__Victivallales; f__Victivallaceae; g__norank
OTU730	3.88736e-06	2.057e-05	6.59668e-06	3.09412e-05	0.840342	0.933183	d__Bacteria; p__Firmicutes; c__Clostridia; o__Clostridiales; f__Family_XIII; g__uncultured; s__uncultured_Anaerovorax_sp.
OTU804	1.29578e-06	6.85662e-06	2.96851e-05	0.000139236	0.840342	0.933183	d__Bacteria; p__Synergistetes; c__Synergistia; o__Synergistales; f__Synergistaceae; g__Pyramidobacter; s__uncultured_Pyramidobacter_sp.
OTU835	1.29578e-06	6.85662e-06	4.94755e-06	2.3206e-05	0.840342	0.933183	d__Bacteria; p__Firmicutes; c__Erysipelotrichia; o__Erysipelotrichales; f__Erysipelotrichaceae
OTU863	5.18311e-06	2.74264e-05	2.47376e-05	0.00011603	0.840342	0.933183	d__Bacteria; p__Firmicutes; c__Clostridia; o__Clostridiales; f__Christensenellaceae; g__Christensenellaceae_R-7_group
OTU705	0.0013191	0.00183348	0.00104723	0.00138258	0.841223	0.933183	d__Bacteria; p__Firmicutes; c__Clostridia; o__Clostridiales; f__Ruminococcaceae; g__Ruminococcus_2; s__uncultured_bacterium
OTU909	1.29578e-05	2.4616e-05	1.15442e-05	2.34502e-05	0.844364	0.933183	d__Bacteria; p__Firmicutes; c__Clostridia; o__Clostridiales; f__Ruminococcaceae
OTU728	0.00084744	0.00374753	0.000105547	0.000440237	0.848967	0.933183	d__Bacteria; p__Bacteroidetes; c__Bacteroidia; o__Bacteroidales; f__Bacteroidaceae; g__Bacteroides; s__uncultured_Bacteroidaceae_bacterium
OTU654	3.88734e-06	1.14277e-05	3.29835e-06	1.06757e-05	0.850857	0.933183	d__Bacteria; p__Firmicutes; c__Clostridia; o__Clostridiales; f__Ruminococcaceae
OTU9	4.66481e-05	0.000168986	0.000323238	0.00150804	0.851118	0.933183	d__Bacteria; p__Firmicutes; c__Clostridia; o__Clostridiales; f__Ruminococcaceae; g__uncultured; s__Ruminococcaceae_bacterium_AM2
OTU46	0.00424757	0.0136232	0.00515532	0.021119	0.858372	0.933183	d__Bacteria; p__Firmicutes; c__Clostridia; o__Clostridiales; f__Lachnospiraceae; g__Hungatella
OTU520	6.21974e-05	8.65694e-05	7.09145e-05	9.53226e-05	0.860763	0.933183	d__Bacteria; p__Firmicutes; c__Clostridia; o__Clostridiales; f__Ruminococcaceae; g__Faecalibacterium; s__uncultured_Faecalibacterium_sp.
OTU48	1.29578e-06	6.85662e-06	1.64917e-06	7.73531e-06	0.862878	0.933183	d__Bacteria; p__Bacteroidetes; c__Sphingobacteriia; o__Sphingobacteriales; f__Saprospiraceae; g__uncultured; s__uncultured_marine_bacterium
OTU66	1.29578e-06	6.85662e-06	1.64917e-06	7.73531e-06	0.862878	0.933183	d__Bacteria; p__Bacteroidetes; c__Bacteroidia; o__Bacteroidales; f__Bacteroidales_S24-7_group; g__norank; s__unidentified
OTU292	1.29578e-06	6.85662e-06	1.64917e-06	7.73531e-06	0.862878	0.933183	d__Bacteria; p__Actinobacteria; c__Actinobacteria; o__Coriobacteriales; f__Coriobacteriaceae; g__Olsenella; s__unidentified
OTU491	3.88736e-06	2.057e-05	4.94755e-06	2.3206e-05	0.862878	0.933183	d__Bacteria; p__Firmicutes; c__Bacilli; o__Lactobacillales; f__Streptococcaceae; g__Streptococcus; s__Streptococcus_sobrinus
OTU242	1.42536e-05	5.16317e-05	3.7931e-05	0.000169984	0.865846	0.933183	d__Bacteria; p__Firmicutes; c__Clostridia; o__Clostridiales; f__Clostridiaceae_1; g__Clostridium_sensu_stricto_1
OTU32	0.000384847	0.000788264	0.00033973	0.000593489	0.865972	0.933183	d__Bacteria; p__Firmicutes; c__Clostridia; o__Clostridiales; f__Lachnospiraceae
OTU88	0.0173881	0.0343564	0.0258178	0.0509358	0.86799	0.933183	d__Bacteria; p__Bacteroidetes; c__Bacteroidia; o__Bacteroidales; f__Bacteroidaceae; g__Bacteroides
OTU236	0.00373444	0.0193316	3.29835e-06	1.06757e-05	0.86802	0.933183	d__Bacteria; p__Proteobacteria; c__Deltaproteobacteria; o__Desulfovibrionales; f__Desulfovibrionaceae; g__Desulfovibrio; s__gut_metagenome
OTU154	0.0158901	0.0376623	0.0181805	0.0530992	0.87537	0.933183	d__Bacteria; p__Bacteroidetes; c__Bacteroidia; o__Bacteroidales; f__Prevotellaceae; g__Prevotella_9
OTU420	0.000922595	0.00125554	0.00233688	0.00599862	0.875568	0.933183	d__Bacteria; p__Firmicutes; c__Clostridia; o__Clostridiales; f__Ruminococcaceae; g__Ruminococcaceae_UCG-013; s__uncultured_organism
OTU572	0.0145736	0.0222279	0.0111369	0.0139893	0.875752	0.933183	d__Bacteria; p__Firmicutes; c__Clostridia; o__Clostridiales; f__Lachnospiraceae; g__Lachnospira; s__uncultured_organism
OTU806	5.18312e-06	1.62686e-05	3.13343e-05	0.000139082	0.880601	0.933183	d__Bacteria; p__Bacteroidetes; c__Bacteroidia; o__Bacteroidales; f__Porphyromonadaceae; g__Porphyromonas
OTU429	1.03662e-05	2.93879e-05	3.46327e-05	0.000101068	0.883802	0.933183	d__Bacteria; p__Firmicutes; c__Clostridia; o__Clostridiales; f__Ruminococcaceae; g__Intestinimonas
OTU65	0.00017493	0.000925644	2.47376e-05	0.00011603	0.885582	0.933183	d__Bacteria; p__Bacteroidetes; c__Bacteroidia; o__Bacteroidales; f__Prevotellaceae; g__uncultured; s__Prevotella_sp._KHD1
OTU87	3.88736e-06	2.057e-05	1.64917e-06	7.73531e-06	0.885582	0.933183	d__Bacteria; p__Proteobacteria; c__Gammaproteobacteria; o__Pseudomonadales; f__Moraxellaceae; g__Acinetobacter
OTU95	0.000195663	0.00103535	8.57571e-05	0.000402236	0.885582	0.933183	d__Bacteria; p__Proteobacteria; c__Deltaproteobacteria; o__Desulfovibrionales; f__Desulfovibrionaceae; g__Desulfovibrio; s__uncultured_rumen_bacterium
OTU124	0.00123488	0.00653436	1.15442e-05	5.41472e-05	0.885582	0.933183	d__Bacteria; p__Firmicutes; c__Negativicutes; o__Selenomonadales; f__Veillonellaceae; g__Megasphaera
OTU134	0.000640115	0.00338717	0.000240779	0.00112936	0.885582	0.933183	d__Bacteria; p__Bacteroidetes; c__Bacteroidia; o__Bacteroidales; f__Prevotellaceae; g__Alloprevotella; s__uncultured_organism
OTU197	5.18311e-06	2.74264e-05	1.64917e-06	7.73531e-06	0.885582	0.933183	d__Bacteria; p__Firmicutes; c__Clostridia; o__Clostridiales; f__Peptostreptococcaceae; g__[Eubacterium]_yurii_group; s__uncultured_bacterium
OTU216	5.18311e-06	2.74264e-05	1.64917e-06	7.73531e-06	0.885582	0.933183	d__Bacteria; p__Firmicutes; c__Clostridia; o__Clostridiales; f__Ruminococcaceae; g__Anaerotruncus; s__uncultured_bacterium
OTU345	9.07046e-06	4.79964e-05	1.64917e-06	7.73531e-06	0.885582	0.933183	d__Bacteria; p__Firmicutes; c__Erysipelotrichia; o__Erysipelotrichales; f__Erysipelotrichaceae; g__uncultured; s__Clostridiales_bacterium_10-3b
OTU443	0.000250086	0.00132333	1.64917e-06	7.73531e-06	0.885582	0.933183	d__Bacteria; p__Proteobacteria; c__Gammaproteobacteria; o__Xanthomonadales; f__Xanthomonadaceae; g__Stenotrophomonas
OTU543	2.59156e-05	0.000137133	1.31934e-05	6.18826e-05	0.885582	0.933183	d__Bacteria; p__Firmicutes; c__Negativicutes; o__Selenomonadales; f__Veillonellaceae; g__Megasphaera; s__uncultured_bacterium
OTU566	2.59156e-06	1.37133e-05	1.64917e-06	7.73531e-06	0.885582	0.933183	d__Bacteria; p__Firmicutes; c__Clostridia; o__Clostridiales; f__Peptococcaceae; g__uncultured; s__uncultured_bacterium
OTU668	6.73806e-05	0.000356544	6.59668e-06	3.09412e-05	0.885582	0.933183	d__Bacteria; p__Bacteroidetes; c__Bacteroidia; o__Bacteroidales; f__Porphyromonadaceae; g__Parabacteroides
OTU711	5.18311e-06	2.74264e-05	1.64917e-06	7.73531e-06	0.885582	0.933183	d__Bacteria; p__Verrucomicrobia; c__Opitutae; o__Opitutae_vadinHA64; f__norank; g__norank; s__uncultured_bacterium
OTU726	2.07325e-05	0.000109706	9.89505e-06	4.64119e-05	0.885582	0.933183	d__Bacteria; p__Cyanobacteria; c__Cyanobacteria; o__norank; f__norank; g__norank; s__Vicia_faba__fava_bean_
OTU751	0.000514425	0.00272208	1.64917e-05	7.73531e-05	0.885582	0.933183	d__Bacteria; p__Firmicutes; c__Clostridia; o__Clostridiales; f__Clostridiaceae_1; g__Clostridium_sensu_stricto_1; s__human_gut_metagenome
OTU782	4.53523e-05	0.000239982	4.94755e-06	2.3206e-05	0.885582	0.933183	d__Bacteria; p__Firmicutes; c__Clostridia; o__Clostridiales; f__Ruminococcaceae
OTU811	0.000362818	0.00191985	7.5862e-05	0.000355825	0.885582	0.933183	d__Bacteria; p__Bacteroidetes; c__Bacteroidia; o__Bacteroidales; f__Bacteroidales_S24-7_group; g__norank; s__uncultured_bacterium
OTU848	2.59156e-06	1.37133e-05	1.64917e-06	7.73531e-06	0.885582	0.933183	d__Bacteria; p__Firmicutes; c__Clostridia; o__Clostridiales; f__Peptococcaceae; g__uncultured; s__uncultured_bacterium
OTU895	6.47889e-06	3.42831e-05	1.64917e-06	7.73531e-06	0.885582	0.933183	d__Bacteria; p__Proteobacteria; c__Gammaproteobacteria; o__Enterobacteriales; f__Enterobacteriaceae; g__Proteus
OTU899	3.88736e-06	2.057e-05	1.64917e-06	7.73531e-06	0.885582	0.933183	d__Bacteria; p__Firmicutes; c__Clostridia; o__Clostridiales; f__Ruminococcaceae
OTU693	0.000360227	0.00138615	0.000691004	0.00278811	0.885733	0.933183	d__Bacteria; p__Firmicutes; c__Clostridia; o__Clostridiales; f__Ruminococcaceae; g__Ruminiclostridium_9
OTU875	0.000143832	0.000290839	0.000107196	0.000158931	0.887152	0.933487	d__Bacteria; p__Firmicutes; c__Clostridia; o__Clostridiales; f__Ruminococcaceae; g__Anaerotruncus; s__Anaerotruncus_colihominis
OTU743	0.000229353	0.000509963	0.000207796	0.000357454	0.888397	0.933608	d__Bacteria; p__Firmicutes; c__Clostridia; o__Clostridiales; f__Lachnospiraceae; g__Roseburia; s__Eubacterium_ramulus
OTU265	4.01692e-05	9.79232e-05	9.89504e-06	1.99725e-05	0.892585	0.936817	d__Bacteria; p__Firmicutes; c__Clostridia; o__Clostridiales; f__Ruminococcaceae; g__Ruminiclostridium_5
OTU814	8.16341e-05	0.000166301	0.000102249	0.000306359	0.898119	0.94143	d__Bacteria; p__Cyanobacteria; c__Cyanobacteria; o__norank; f__norank; g__norank; s__Nuphar_advena
OTU575	0.000126986	0.000219808	0.000372713	0.000798058	0.902189	0.944497	d__Bacteria; p__Firmicutes; c__Clostridia; o__Clostridiales; f__Lachnospiraceae; g__Roseburia
OTU156	0.000412058	0.000606164	0.000811394	0.00209032	0.906219	0.947515	d__Bacteria; p__Firmicutes; c__Clostridia; o__Clostridiales; f__Lachnospiraceae; g__[Eubacterium]_hallii_group
OTU750	0.000156789	0.000421737	0.000178111	0.000426643	0.909214	0.948571	d__Bacteria; p__Bacteroidetes; c__Bacteroidia; o__Bacteroidales; f__Prevotellaceae; g__Prevotella_9
OTU847	6.4789e-06	1.72555e-05	4.94752e-06	1.2744e-05	0.909526	0.948571	d__Bacteria; p__Firmicutes; c__Clostridia; o__Clostridiales; f__Lachnospiraceae; g__Coprococcus_1; s__uncultured_organism
OTU714	2.72114e-05	6.95622e-05	6.43178e-05	0.00020522	0.910889	0.948794	d__Bacteria; p__Firmicutes; c__Clostridia; o__Clostridiales; f__Christensenellaceae; g__Christensenellaceae_R-7_group
OTU291	0.000126986	0.000489419	9.23537e-05	0.000292562	0.919203	0.956249	d__Bacteria; p__Bacteroidetes; c__Bacteroidia; o__Bacteroidales; f__Porphyromonadaceae; g__Parabacteroides; s__Parabacteroides_sp._HGS0025
OTU905	2.07325e-05	4.23905e-05	9.23538e-05	0.000346148	0.921227	0.957149	d__Bacteria; p__Firmicutes; c__Clostridia; o__Clostridiales; f__Peptostreptococcaceae; g__Terrisporobacter
OTU537	0.0050341	0.00390852	0.00825907	0.0102287	0.929542	0.964575	d__Bacteria; p__Bacteroidetes; c__Bacteroidia; o__Bacteroidales; f__Porphyromonadaceae; g__Parabacteroides; s__Parabacteroides_merdae
OTU827	0.000479439	0.000743252	0.00143478	0.00390295	0.937407	0.971516	d__Bacteria; p__Firmicutes; c__Clostridia; o__Clostridiales; f__Peptostreptococcaceae
OTU26	4.92396e-05	0.000173078	0.000115442	0.000412255	0.941839	0.974886	d__Bacteria; p__Firmicutes; c__Negativicutes; o__Selenomonadales; f__Acidaminococcaceae; g__Phascolarctobacterium
OTU887	3.75776e-05	0.000123919	2.63868e-05	7.93172e-05	0.94618	0.974959	d__Bacteria; p__Firmicutes; c__Clostridia; o__Clostridiales; f__Lachnospiraceae; g__Lachnoclostridium; s__[Clostridium]_scindens
OTU880	7.77468e-06	2.06122e-05	1.15442e-05	3.94063e-05	0.948308	0.974959	d__Bacteria; p__Firmicutes; c__Clostridia; o__Clostridiales; f__Ruminococcaceae; g__Caproiciproducens; s__uncultured_bacterium
OTU515	9.07048e-06	2.54165e-05	9.89503e-06	3.20272e-05	0.948311	0.974959	d__Bacteria; p__Firmicutes; c__Clostridia; o__Clostridiales; f__Lachnospiraceae; g__Roseburia; s__uncultured_Clostridiales_bacterium
OTU701	1.03663e-05	2.76793e-05	9.89507e-06	2.7839e-05	0.948325	0.974959	d__Bacteria; p__Firmicutes; c__Bacilli; o__Lactobacillales; f__Enterococcaceae; g__Enterococcus
OTU111	0.000444452	0.00170098	0.000844377	0.00361238	0.948345	0.974959	d__Bacteria; p__Firmicutes; c__Clostridia; o__Clostridiales; f__Lachnospiraceae; g__Lachnospiraceae_NK4A136_group; s__uncultured_Firmicutes_bacterium
OTU359	0.0416917	0.118582	0.0336629	0.0776601	0.948992	0.974959	d__Bacteria; p__Bacteroidetes; c__Bacteroidia; o__Bacteroidales; f__Prevotellaceae; g__Prevotella_9; s__uncultured_bacterium
OTU535	0.00037448	0.000648282	0.000717391	0.00147912	0.952755	0.977103	d__Bacteria; p__Firmicutes; c__Clostridia; o__Clostridiales; f__Ruminococcaceae; g__Faecalibacterium
OTU85	4.53523e-05	0.00017928	0.000202848	0.00083592	0.953444	0.977103	d__Bacteria; p__Firmicutes; c__Negativicutes; o__Selenomonadales
OTU784	0.00791592	0.0192073	0.024924	0.0789633	0.955992	0.9785	d__Bacteria; p__Firmicutes; c__Negativicutes; o__Selenomonadales; f__Veillonellaceae; g__Megamonas; s__uncultured_organism
OTU272	0.000137353	0.000185359	0.000151724	0.000213221	0.959212	0.980581	d__Bacteria; p__Firmicutes; c__Clostridia; o__Clostridiales; f__Lachnospiraceae; g__Coprococcus_1; s__uncultured_Coprococcus_sp.
OTU690	6.4789e-06	1.72555e-05	6.5967e-06	1.81801e-05	0.961193	0.981391	d__Bacteria; p__Firmicutes; c__Clostridia; o__Clostridiales; f__Peptococcaceae; g__uncultured; s__uncultured_bacterium
OTU283	0.000487213	0.00186138	0.000164917	0.00049567	0.965091	0.982941	d__Bacteria; p__Proteobacteria; c__Betaproteobacteria; o__Burkholderiales; f__Alcaligenaceae; g__Parasutterella; s__Sutterellaceae_bacterium_YL45
OTU294	5.3127e-05	0.000137355	4.12294e-05	9.58591e-05	0.965091	0.982941	d__Bacteria; p__Proteobacteria; c__Betaproteobacteria; o__Burkholderiales; f__Oxalobacteraceae; g__Oxalobacter; s__Oxalobacter_formigenes
OTU418	0.000667327	0.00197516	0.00123358	0.00366837	0.974159	0.989894	d__Bacteria; p__Proteobacteria; c__Betaproteobacteria; o__Burkholderiales; f__Alcaligenaceae; g__Sutterella; s__Sutterella_wadsworthensis
OTU166	0.0347036	0.0489533	0.0300331	0.0306565	0.976519	0.989894	d__Bacteria; p__Firmicutes; c__Negativicutes; o__Selenomonadales; f__Acidaminococcaceae; g__Phascolarctobacterium
OTU838	0.00226243	0.00280011	0.00273928	0.00360189	0.976603	0.989894	d__Bacteria; p__Firmicutes; c__Clostridia; o__Clostridiales; f__Lachnospiraceae; g__Fusicatenibacter
OTU858	0.000444453	0.00229512	0.000113793	0.000356772	0.976711	0.989894	d__Bacteria; p__Bacteroidetes; c__Bacteroidia; o__Bacteroidales; f__Prevotellaceae; g__Prevotella; s__Prevotella_timonensis
OTU716	5.3127e-05	0.000109285	3.46327e-05	5.76144e-05	0.981816	0.993848	d__Bacteria
OTU261	0.000388734	0.00114179	0.000408995	0.00103152	0.984025	0.994865	d__Bacteria; p__Firmicutes; c__Clostridia; o__Clostridiales; f__Ruminococcaceae; g__Anaerotruncus; s__Anaerotruncus_colihominis_DSM_17241
OTU518	1.68451e-05	3.88542e-05	2.30885e-05	7.21701e-05	0.988357	0.998023	d__Bacteria; p__Bacteroidetes; c__Bacteroidia; o__Bacteroidales; f__Porphyromonadaceae; g__Parabacteroides; s__Parabacteroides_faecis
OTU249	0.000393917	0.000708896	0.000324887	0.000416918	0.992176	0.999457	d__Bacteria; p__Firmicutes; c__Clostridia; o__Clostridiales; f__Lachnospiraceae; g__Blautia; s__Blautia_producta
OTU201	0.0022404	0.00526232	0.00118905	0.00180209	0.992197	0.999457	d__Bacteria; p__Firmicutes; c__Clostridia; o__Clostridiales; f__Ruminococcaceae; g__uncultured; s__Ruminococcaceae_bacterium_668
OTU31	0.00011662	0.000547163	5.27736e-05	0.000173	1	1	d__Bacteria; p__Firmicutes; c__Clostridia; o__Clostridiales; f__Ruminococcaceae; g__uncultured
OTU318	5.18311e-06	1.2929e-05	6.5967e-06	1.81801e-05	1	1	d__Bacteria; p__Proteobacteria; c__Gammaproteobacteria; o__Pasteurellales; f__Pasteurellaceae; g__Haemophilus; s__Haemophilus_parainfluenzae
OTU341	1.29578e-05	3.72293e-05	1.31934e-05	3.96586e-05	1	1	d__Bacteria; p__Firmicutes; c__Clostridia; o__Clostridiales; f__Family_XI; g__Ezakiella; s__[Bacteroides]_coagulans
OTU556	0.0032252	0.00756744	0.00300644	0.00638687	1	1	d__Bacteria; p__Actinobacteria; c__Actinobacteria; o__Bifidobacteriales; f__Bifidobacteriaceae; g__Bifidobacterium; s__Bifidobacterium_pseudocatenulatum_DSM_20438_=_JCM_1200_=_LMG_10505
OTU629	0.00028248	0.00101945	0.000522788	0.00226222	1	1	d__Bacteria; p__Firmicutes; c__Clostridia; o__Clostridiales; f__Lachnospiraceae; g__Tyzzerella; s__uncultured_organism
OTU676	0.000250086	0.00110712	8.08096e-05	0.000303128	1	1	d__Bacteria; p__Firmicutes; c__Clostridia; o__Clostridiales; f__Family_XI; g__Ezakiella; s__uncultured_bacterium
